# Supplementary material for: Association between 9-minute walk/run test and obesity among children and adolescents: evidence for criterion-referenced cut-points
Source: PeerJ. 2020 Feb 18;8:e8651. doi: 10.7717/peerj.8651 (PMC7034371; doi:10.7717/peerj.8651)
Supplement: Supplemental Information 1 [file peerj-08-8651-s001.xlsx]

## Sheet: repositorio
region	year	age_years	sports	weight_kg	height_cm	nine_minutes	sex	Obesity
South	1999	6	No	29	119	1121.3	boys	Yes
South	1999	6	No	23	115	1121.1	boys	No
South	1999	6	No	26	120.5	1218.4	boys	No
South	1999	6	No	24	125.5	1056	boys	No
South	1999	6	No	23.5	123.5	1155.1	boys	No
South	1999	6	No	22	117.5	1224	boys	No
South	1999	6	No	22	120	1193.6	boys	No
South	1999	6	No	20	117	1157	boys	No
South	1999	6	No	23	122.5	1265.5	boys	No
South	1999	6	No	25	126	1483.8	boys	No
South	1999	6	No	18	122	1123.3	boys	No
South	1999	6	No	19	118	1312	boys	No
South	1999	6	No	20.5	114	1580.1	boys	No
South	1999	6	No	16	115	1300.1	boys	No
South	1999	6	No	20.5	117	1595	boys	No
South	1999	7	No	35	130	1128.3	boys	Yes
South	1999	7	No	30	125.5	1015.5	boys	Yes
South	1999	7	No	28	119.5	1231	boys	Yes
South	1999	7	No	26.5	127.5	900	boys	No
South	1999	7	No	24.5	118.5	1102.4	boys	No
South	1999	7	No	28	119.5	1341.8	boys	Yes
South	1999	7	No	28	126	1161.1	boys	No
South	1999	7	No	27.5	128.5	1068	boys	No
South	1999	7	No	27	126	1156.7	boys	No
South	1999	7	No	20	112	1057.8	boys	No
South	1999	7	No	26	133	966.7	boys	No
South	1999	7	No	27	125	1253.6	boys	No
South	1999	7	No	24	123	1121	boys	No
South	1999	7	No	24	125.5	1068	boys	No
South	1999	7	No	20	118	985.7	boys	No
South	1999	7	No	23.5	120	1206	boys	No
South	1999	7	No	26	122.5	1343.2	boys	No
South	1999	7	No	20	119	1034.2	boys	No
South	1999	7	No	26	130	1168.8	boys	No
South	1999	7	No	25	122	1324	boys	No
South	1999	7	No	22	122	1156	boys	No
South	1999	7	No	23	121	1250	boys	No
South	1999	7	No	23	122	1224.5	boys	No
South	1999	7	No	28	131.5	1310.6	boys	No
South	1999	7	No	23	123.5	1204.7	boys	No
South	1999	7	No	27	127	1372.9	boys	No
South	1999	7	No	24	123	1288.5	boys	No
South	1999	7	No	23.5	127	1161	boys	No
South	1999	7	No	20	117	1179	boys	No
South	1999	7	No	22	125.5	1115.3	boys	No
South	1999	7	No	23	127	1145.3	boys	No
South	1999	7	No	21	113.5	1354.4	boys	No
South	1999	7	No	26.5	130	1300.1	boys	No
South	1999	7	No	18	117	1049.5	boys	No
South	1999	7	No	22	122	1216.2	boys	No
South	1999	7	No	25.5	127	1327	boys	No
South	1999	7	No	24	125	1296	boys	No
South	1999	7	No	22	128	1120.4	boys	No
South	1999	7	No	24	122	1396.6	boys	No
South	1999	7	No	25.5	129	1317	boys	No
South	1999	7	No	26	130	1324.9	boys	No
South	1999	7	No	18	117.5	1108.2	boys	No
South	1999	7	No	22	124	1238	boys	No
South	1999	7	No	23	126.5	1249.2	boys	No
South	1999	7	No	24	128.5	1271	boys	No
South	1999	7	No	34	146	1424	boys	No
South	1999	7	No	21	122	1239	boys	No
South	1999	7	No	23	124	1349	boys	No
South	1999	7	No	20	114	1409	boys	No
South	1999	7	No	21	118	1391.2	boys	No
South	1999	7	No	25	134	1278.1	boys	No
South	1999	7	No	25	133.5	1296	boys	No
South	1999	7	No	24	127	1413.1	boys	No
South	1999	7	No	23	123	1446.8	boys	No
South	1999	7	No	20	117	1401.4	boys	No
South	1999	7	No	25.5	131	1499.2	boys	No
South	1999	7	No	20	117	1515.5	boys	No
South	1999	7	No	21.5	126	1415.5	boys	No
South	1999	7	No	24	126	1592.1	boys	No
South	1999	7	No	21	125.5	1422	boys	No
South	1999	7	No	18	117.5	1410.7	boys	No
South	1999	7	No	21	117.5	1650.2	boys	No
South	1999	7	No	23	126	1608.7	boys	No
South	1999	7	No	20	124	1470	boys	No
South	1999	7	No	21	118	1767.5	boys	No
Northeas	1999	6	No	#NULL!	#NULL!	910	boys
Midwest	1999	6	No	#NULL!	#NULL!	#NULL!	boys
South	1999	6	No	23	129	#NULL!	boys	No
South	1999	7	No	#NULL!	#NULL!	1062	boys
South	1999	6	No	31	126	1095.6	girls	Yes
South	1999	6	No	26	119.5	974.6	girls	No
South	1999	6	No	23	120.5	1036.3	girls	No
Northeas	1999	6	No	43	160	1375	girls	No
South	1999	6	No	21	120	1182.4	girls	No
South	1999	7	No	37	127	1097.1	girls	Yes
South	1999	7	No	42	136	1170.5	girls	Yes
South	1999	7	No	34.5	129	1000.4	girls	Yes
South	1999	7	No	32	126	1082.3	girls	Yes
South	1999	7	No	33.5	130	1092	girls	Yes
South	1999	7	No	29	126	1008	girls	No
South	1999	7	No	24	122	899	girls	No
South	1999	7	No	31	130	1161	girls	No
South	1999	7	No	28	122	1214.73	girls	No
South	1999	7	No	29	131	1026	girls	No
South	1999	7	No	27	124.5	1107	girls	No
South	1999	7	No	29.5	131.5	1074.6	girls	No
South	1999	7	No	25	120	1111.8	girls	No
South	1999	7	No	25	125.5	964.3	girls	No
South	1999	7	No	23	117	1092	girls	No
South	1999	7	No	25.5	129	963	girls	No
South	1999	7	No	24	119	1134	girls	No
South	1999	7	No	24.5	127	958.8	girls	No
South	1999	7	No	23	118	1130.2	girls	No
South	1999	7	No	25	132	912.4	girls	No
South	1999	7	No	25	129	1002.3	girls	No
South	1999	7	No	23.5	122	1122.8	girls	No
South	1999	7	No	23	124	1065	girls	No
South	1999	7	No	25	125	1181.3	girls	No
South	1999	7	No	25	123	1244.2	girls	No
South	1999	7	No	33.5	133	1493.7	girls	No
South	1999	7	No	23.5	123.5	1139	girls	No
South	1999	7	No	25.5	125.5	1247	girls	No
South	1999	7	No	21	122	1037.7	girls	No
South	1999	7	No	23	121	1225.7	girls	No
South	1999	7	No	26	128	1255.1	girls	No
South	1999	7	No	25	129	1182.4	girls	No
South	1999	7	No	22	120	1215.2	girls	No
South	1999	7	No	24	130	1135.1	girls	No
South	1999	7	No	23	124	1238.3	girls	No
South	1999	7	No	22	127	1107	girls	No
South	1999	7	No	20.5	123.5	1123	girls	No
South	1999	7	No	21	120	1241.8	girls	No
South	1999	7	No	20	117	1246.6	girls	No
South	1999	7	No	25	130.5	1254.4	girls	No
South	1999	7	No	20	117	1252	girls	No
South	1999	7	No	20.5	120	1227.1	girls	No
South	1999	7	No	19	117.5	1189.1	girls	No
South	1999	7	No	19	114	1333	girls	No
South	1999	7	No	18.5	115	1279.8	girls	No
South	1999	7	No	20	122	1243.6	girls	No
South	1999	7	No	21	127	1206	girls	No
South	1999	7	No	22	123	1367.5	girls	No
South	1999	7	No	22.5	134	1167.7	girls	No
South	1999	7	No	20.5	122	1314	girls	No
South	1999	7	No	22.5	124	1417.8	girls	No
South	1999	7	No	17	120	1215	girls	No
South	1999	7	No	19	120	1383.7	girls	No
South	1999	7	No	16.5	115	1318	girls	No
South	1999	7	No	18	121.5	1408	girls	No
South	1999	6	No	15	#NULL!	1209.5	girls
South	1999	6	No	22	116	#NULL!	girls	No
South	1999	7	No	#NULL!	#NULL!	1406.5	girls
South	1999	7	No	#NULL!	#NULL!	1073	girls
South	1999	7	No	24	121	#NULL!	girls	No
South	1999	7	No	26	124.5	#NULL!	girls	No
South	2000	6	No	35	132	913	boys	Yes
South	2000	6	No	25	127.5	942	boys	No
South	2000	6	No	21	127	847	boys	No
South	2000	6	No	22.5	129	914	boys	No
Southeas	2000	6	Yes	31.1	146	1700	boys	No
South	2000	7	No	33	121	816	boys	Yes
Northeas	2000	7	Yes	43	148	1270	boys	Yes
South	2000	7	No	35	133.2	1325	boys	Yes
South	2000	7	No	28.5	126.8	1208	boys	No
South	2000	7	No	31	130	1479	boys	No
South	2000	7	No	29	133.8	1330	boys	No
South	2000	8	No	30	126	932	boys	No
South	2000	8	No	36.5	142	858	boys	No
South	2000	8	No	40.5	148	940	boys	No
Southeas	2000	8	No	45	148.7	1145	boys	Yes
South	2000	8	No	31	131	1109	boys	No
South	2000	8	No	26	138	723	boys	No
South	2000	8	No	23	123	1043	boys	No
Southeas	2000	8	No	45	159	1440	boys	No
South	2000	8	No	28	128.8	1406	boys	No
South	2000	8	No	27	124.8	1489	boys	No
South	2000	8	No	26	131	1698	boys	No
Northeas	2000	6	No	#NULL!	#NULL!	#NULL!	boys
South	2000	7	No	21.5	123	#NULL!	boys	No
North	2000	8	Yes	#NULL!	#NULL!	1385	boys
South	2000	8	Yes	#NULL!	#NULL!	1320	boys
South	2000	8	No	35	140	#NULL!	boys	No
South	2000	8	No	32	130	#NULL!	boys	No
South	2000	8	No	38	135	#NULL!	boys	Yes
South	2000	11	Yes	39.3	153.8	#NULL!	boys	No
South	2000	6	No	31	130	1046	girls	No
South	2000	6	No	25	130	900	girls	No
South	2000	6	No	20	116	1090	girls	No
South	2000	6	No	27	131	1287	girls	No
South	2000	7	No	28	122	910	girls	No
South	2000	7	No	38	139	1043	girls	No
South	2000	7	No	23.5	121	754	girls	No
South	2000	7	No	25	120	900	girls	No
Midwest	2000	7	No	43	147	1237	girls	Yes
South	2000	7	No	30	135	945	girls	No
South	2000	7	No	21	115	938	girls	No
South	2000	7	No	26.5	132	878	girls	No
Midwest	2000	7	No	35	147.3	1177	girls	No
South	2000	7	No	22	125	1438	girls	No
South	2000	8	No	47.5	142	691	girls	Yes
South	2000	8	No	39	135	640	girls	Yes
South	2000	8	No	33	129.6	640	girls	No
South	2000	8	No	31	130	737	girls	No
South	2000	8	No	41.5	145.6	950	girls	No
South	2000	8	No	34	137	906	girls	No
South	2000	8	No	23	123	676	girls	No
South	2000	8	No	28	134	818	girls	No
South	2000	8	No	34	140	1013	girls	No
South	2000	8	No	25	128	900	girls	No
South	2000	8	No	25	132	857	girls	No
South	2000	8	No	26	130	973	girls	No
South	2000	8	No	24	129.6	927	girls	No
South	2000	8	No	29	134	1220	girls	No
South	2000	8	No	25	134	1000	girls	No
South	2000	8	No	26	131.5	1125	girls	No
South	2000	8	No	21	125	1344	girls	No
South	2000	9	No	40	146	691	girls	No
South	2000	9	No	27.5	137.2	857	girls	No
South	2000	9	No	26	138	1200	girls	No
South	2000	7	No	15.5	110	#NULL!	girls	No
South	2000	7	No	27	126	#NULL!	girls	No
South	2000	7	No	30	130.8	#NULL!	girls	No
South	2000	8	No	#NULL!	#NULL!	1121	girls
South	2000	8	No	29	130	#NULL!	girls	No
South	2000	8	No	36	140	#NULL!	girls	No
South	2000	9	No	40	142.4	#NULL!	girls	No
South	2001	6	No	30	123	998	boys	Yes
South	2001	6	No	23	116	879	boys	No
South	2001	6	No	25.5	128	933	boys	No
South	2001	6	No	28.5	132	1225	boys	No
South	2001	6	No	22	115	1304	boys	No
South	2001	6	No	21	124	1005	boys	No
South	2001	6	No	26.5	130	1228	boys	No
South	2001	6	No	21.5	119	1204	boys	No
South	2001	6	No	22	122	1238	boys	No
South	2001	6	No	23.5	128	1233	boys	No
South	2001	6	No	21	117	1380	boys	No
South	2001	6	No	17	108	1359	boys	No
South	2001	6	No	23	121	1502.6	boys	No
South	2001	6	No	27	132	1500	boys	No
South	2001	6	No	18	115	1334	boys	No
South	2001	6	No	24	127	1478	boys	No
South	2001	6	No	24	125	1562	boys	No
South	2001	6	No	16	111	1580	boys	No
South	2001	6	No	22	123	1751	boys	No
South	2001	7	No	52	142	936	boys	Yes
South	2001	7	No	34.5	129	1052.4	boys	Yes
South	2001	7	No	35	131	1220	boys	Yes
South	2001	7	No	31	132	1074	boys	No
South	2001	7	No	29.5	125	1221	boys	No
South	2001	7	No	24	123	929.2	boys	No
South	2001	7	No	25	118	1170	boys	No
South	2001	7	No	32.5	140	1106	boys	No
South	2001	7	No	28	132	1075	boys	No
South	2001	7	No	22	116	1104	boys	No
South	2001	7	No	21	121	966	boys	No
South	2001	7	No	26	130	1112	boys	No
South	2001	7	No	23	117	1282	boys	No
South	2001	7	No	23	123	1152	boys	No
South	2001	7	No	20.5	115.5	1170	boys	No
South	2001	7	No	23.5	121	1242	boys	No
South	2001	7	No	22	122	1140	boys	No
South	2001	7	No	24.5	124	1257	boys	No
Midwest	2001	7	Yes	35	150.5	1257	boys	No
South	2001	7	No	25	126	1292	boys	No
South	2001	7	No	25	126	1293	boys	No
South	2001	7	No	25	129	1272	boys	No
South	2001	7	No	19	123.3	1019	boys	No
South	2001	7	No	25	126	1350	boys	No
South	2001	7	No	22	121	1285	boys	No
South	2001	7	No	25	125	1384.6	boys	No
South	2001	7	No	25	126	1402	boys	No
South	2001	7	No	21	116	1392	boys	No
South	2001	7	No	26	130	1406	boys	No
South	2001	7	No	17	117	1127	boys	No
South	2001	7	No	24.5	125.5	1462	boys	No
South	2001	7	No	23	122	1453	boys	No
South	2001	7	No	22	127	1277	boys	No
South	2001	7	No	19	115	1356.5	boys	No
South	2001	7	No	23.5	127	1401	boys	No
South	2001	7	No	20	120	1334.5	boys	No
South	2001	7	No	22	118	1545	boys	No
South	2001	7	No	20	119	1381	boys	No
South	2001	7	No	20.5	121	1376	boys	No
South	2001	7	No	20	125	1286	boys	No
South	2001	7	No	23	124	1518	boys	No
South	2001	7	No	24.5	126	1584	boys	No
South	2001	7	No	24	132	1426.2	boys	No
Midwest	2001	7	Yes	24	129.7	1480	boys	No
South	2001	7	No	25	132	1531	boys	No
South	2001	7	No	19	117	1484	boys	No
South	2001	7	No	26	131	1650	boys	No
South	2001	7	No	19	123	1397.5	boys	No
South	2001	7	No	19	121	1478	boys	No
South	2001	8	No	42	124	868	boys	Yes
South	2001	8	No	40	133.5	796	boys	Yes
South	2001	8	No	42	141	693.5	boys	Yes
South	2001	8	No	40	130	1057	boys	Yes
South	2001	8	No	40	129	1156	boys	Yes
South	2001	8	No	40	136	980	boys	Yes
South	2001	8	No	41.5	141.5	931	boys	Yes
South	2001	8	No	42.5	143	991.6	boys	Yes
South	2001	8	No	38	129	1263	boys	Yes
South	2001	8	No	50.5	155	1159	boys	Yes
South	2001	8	No	30	122	1093	boys	Yes
South	2001	8	No	30	127	1020	boys	No
South	2001	8	No	30	132	900	boys	No
South	2001	8	No	37	137	1173	boys	Yes
South	2001	8	No	32	128	1234	boys	No
South	2001	8	No	29	133	920	boys	No
South	2001	8	No	35	142	1025	boys	No
South	2001	8	No	31	133	1101.3	boys	No
South	2001	8	No	29	131	1060	boys	No
South	2001	8	No	35	134	1323	boys	No
South	2001	8	No	24	132	805	boys	No
South	2001	8	No	31.5	135	1188	boys	No
South	2001	8	No	25	130	976	boys	No
South	2001	8	No	27	122	1341.5	boys	No
South	2001	8	No	30	134	1206.3	boys	No
South	2001	8	No	26	129	1115.5	boys	No
South	2001	8	No	23	122	1104	boys	No
South	2001	8	No	28.5	137	1089	boys	No
South	2001	8	No	28	126	1346	boys	No
South	2001	8	No	21.5	122	1035	boys	No
South	2001	8	No	33	136	1386	boys	No
South	2001	8	No	20	120	1012	boys	No
South	2001	8	No	29	128	1441	boys	No
South	2001	8	No	28	131	1316	boys	No
South	2001	8	No	29	129	1433	boys	No
South	2001	8	No	27	135	1226	boys	No
South	2001	8	No	26	134	1208	boys	No
South	2001	8	No	24	130	1189	boys	No
South	2001	8	No	20	122	1120	boys	No
South	2001	8	No	26	130	1328	boys	No
South	2001	8	No	24	130	1212	boys	No
South	2001	8	No	26	131	1322	boys	No
South	2001	8	No	29	138	1333	boys	No
South	2001	8	No	26	129	1380	boys	No
South	2001	8	No	25	131	1275	boys	No
South	2001	8	No	25	129	1340	boys	No
South	2001	8	No	25	124	1470	boys	No
South	2001	8	No	23	132	1167	boys	No
South	2001	8	No	19.5	132	972	boys	No
South	2001	8	No	25	129	1375.5	boys	No
South	2001	8	No	29	139	1398	boys	No
South	2001	8	No	23.5	128	1353	boys	No
Northeas	2001	8	Yes	38.5	140	1890	boys	No
North	2001	8	Yes	43	157	1670	boys	No
South	2001	8	No	22	125	1333	boys	No
South	2001	8	No	22	123	1386	boys	No
South	2001	8	No	21	123	1375	boys	No
South	2001	8	No	19	115	1425	boys	No
South	2001	8	No	21	120	1475	boys	No
South	2001	8	No	26	129	1585	boys	No
South	2001	8	No	22	125.5	1426	boys	No
South	2001	8	No	21	126	1364	boys	No
South	2001	8	No	25	129	1615	boys	No
South	2001	8	No	22	126	1540.5	boys	No
South	2001	8	No	26	135	1592	boys	No
South	2001	8	No	28	137	1680	boys	No
South	2001	8	No	20	128	1428	boys	No
South	2001	8	No	21	127.5	1560	boys	No
South	2001	8	No	29	140	1758.5	boys	No
South	2001	9	No	45	137	729	boys	Yes
South	2001	9	No	50	143	989	boys	Yes
South	2001	9	No	47	142	937	boys	Yes
South	2001	9	No	45.5	135.5	1097	boys	Yes
South	2001	9	No	50	146.5	1210	boys	Yes
South	2001	9	No	37	135	986	boys	No
South	2001	9	No	40	135	1178	boys	Yes
South	2001	9	No	39	141	1017	boys	No
South	2001	9	Yes	49	156	1121.5	boys	No
South	2001	9	No	28	133	752	boys	No
South	2001	9	No	28.5	135.5	789	boys	No
South	2001	9	No	35	144	967	boys	No
South	2001	9	No	41	140	1396	boys	Yes
South	2001	9	No	36.5	145	1056	boys	No
South	2001	9	No	33.5	134.5	1191	boys	No
South	2001	9	No	34	134	1242	boys	No
South	2001	9	No	31	131	1206	boys	No
South	2001	9	No	31	133	1152	boys	No
South	2001	9	No	28	129	1085	boys	No
South	2001	9	No	35	137	1290	boys	No
Southeas	2001	9	No	41	154.5	1170	boys	No
South	2001	9	No	29	133	1096	boys	No
South	2001	9	No	33	143	1080	boys	No
South	2001	9	No	37.5	144	1294	boys	No
South	2001	9	No	32	133	1315	boys	No
South	2001	9	No	37.5	143	1361	boys	No
South	2001	9	No	30	129	1345.5	boys	No
South	2001	9	No	31	137	1197	boys	No
South	2001	9	No	28.5	143	942	boys	No
South	2001	9	No	28	131	1183	boys	No
South	2001	9	No	24	126	1064.5	boys	No
South	2001	9	No	43	148	1525	boys	No
South	2001	9	No	25	136.5	900	boys	No
South	2001	9	No	30	131	1309	boys	No
South	2001	9	No	26	130	1131	boys	No
Midwest	2001	9	Yes	43	157.5	1338	boys	No
South	2001	9	No	25.5	134	1040	boys	No
South	2001	9	No	29.5	138	1171	boys	No
South	2001	9	No	32	131	1490	boys	No
South	2001	9	No	35	145	1290	boys	No
South	2001	9	No	33	137	1398	boys	No
South	2001	9	No	26	131	1186	boys	No
South	2001	9	No	30	134	1348	boys	No
South	2001	9	No	28	133	1294	boys	No
South	2001	9	No	30	137	1312	boys	No
South	2001	9	No	28	136	1235	boys	No
South	2001	9	No	30	136	1346	boys	No
South	2001	9	No	30	134	1433	boys	No
South	2001	9	No	30	134	1434	boys	No
South	2001	9	No	35	140	1557	boys	No
South	2001	9	No	28	133	1357	boys	No
South	2001	9	No	27	139.5	1165	boys	No
South	2001	9	No	28	135	1320	boys	No
South	2001	9	No	28	132	1408	boys	No
South	2001	9	No	28	133	1386	boys	No
South	2001	9	No	30	134	1475	boys	No
South	2001	9	No	27	134	1327	boys	No
South	2001	9	No	29	140	1319	boys	No
South	2001	9	No	32	145	1371.2	boys	No
Southeas	2001	9	No	34	145	1472	boys	No
South	2001	9	No	32	139	1535	boys	No
South	2001	9	No	26	130	1436	boys	No
South	2001	9	No	24	130	1318	boys	No
South	2001	9	No	30	135	1575	boys	No
South	2001	9	No	26	127	1553	boys	No
South	2001	9	No	23	127	1380	boys	No
South	2001	9	No	29	134	1594	boys	No
South	2001	9	No	26	125	1665	boys	No
South	2001	9	No	29	137	1573	boys	No
South	2001	9	No	25	129	1552	boys	No
South	2001	9	No	23	132	1375	boys	No
South	2001	9	No	26	138	1442	boys	No
South	2001	9	No	29	140	1559	boys	No
South	2001	9	No	26	127	1733	boys	No
South	2001	9	No	31	142	1687	boys	No
Southeas	2001	9	No	38.5	152	1848	boys	No
South	2001	9	No	30	144	1640	boys	No
South	2001	9	No	26	140	1576	boys	No
South	2001	9	No	20	139	1322	boys	No
Southeas	2001	9	No	27.5	129.5	2002	boys	No
South	2001	9	No	24	134	1798	boys	No
South	2001	10	No	49	144	1291	boys	Yes
South	2001	10	No	42	143	1127	boys	No
South	2001	10	No	35	131	1115	boys	No
South	2001	10	No	45	144.5	1269.6	boys	Yes
South	2001	10	No	32	141	855	boys	No
South	2001	10	No	42	146	1502	boys	No
South	2001	10	No	31	144	1043	boys	No
South	2001	10	No	29.5	135	1188	boys	No
South	2001	10	No	34	145	1242	boys	No
South	2001	10	No	30	144	1094	boys	No
South	2001	10	No	37	145	1419	boys	No
South	2001	10	No	34	138	1492	boys	No
South	2001	10	No	29	136	1293	boys	No
South	2001	10	No	25	130	1310	boys	No
South	2001	10	No	35	143	1554	boys	No
South	2001	10	No	27	137	1330	boys	No
South	2001	10	No	21.5	129	1283	boys	No
South	2001	10	No	29	137	1612	boys	No
South	2001	10	No	27.5	137	1573	boys	No
South	2001	10	No	32	142	1720	boys	No
South	2001	10	No	27	138	1608	boys	No
South	2001	10	No	24	134	1566	boys	No
South	2001	10	No	25	132	1680	boys	No
South	2001	6	No	#NULL!	114	962	boys
South	2001	6	No	21	122	#NULL!	boys	No
Midwest	2001	6	No	27	130	#NULL!	boys	No
North	2001	6	No	34.1	135	#NULL!	boys	Yes
South	2001	7	No	21	117	#NULL!	boys	No
South	2001	8	No	#NULL!	125.5	920	boys
Northeas	2001	8	Yes	30	136	#NULL!	boys	No
South	2001	8	No	28	129.5	#NULL!	boys	No
South	2001	8	No	27	124	#NULL!	boys	No
South	2001	8	No	30.5	129	#NULL!	boys	No
South	2001	8	No	34	133.5	#NULL!	boys	No
South	2001	8	No	35	132	#NULL!	boys	Yes
Northeas	2001	9	Yes	43	148	#NULL!	boys	No
Northeas	2001	10	Yes	31	146	#NULL!	boys	No
Northeas	2001	10	Yes	48	171	#NULL!	boys	No
South	2001	6	No	42	124	1250	girls	Yes
South	2001	6	No	25	122	908	girls	No
South	2001	6	No	26	121	1063	girls	No
South	2001	6	No	27	123	1080	girls	No
South	2001	6	No	23	119	958	girls	No
South	2001	6	No	29	129	1194	girls	No
South	2001	6	No	20	116	972	girls	No
South	2001	6	No	24.5	126	1134	girls	No
South	2001	6	No	22.5	121	1171	girls	No
South	2001	6	No	19	114	1116	girls	No
South	2001	6	No	24	124	1244	girls	No
South	2001	6	No	20	118	1123.2	girls	No
South	2001	6	No	19	116	1124	girls	No
South	2001	6	No	18	111	1177	girls	No
South	2001	6	No	20	114	1257.5	girls	No
South	2001	6	No	22	122	1258	girls	No
South	2001	6	No	17	113	1245	girls	No
South	2001	6	No	20	121	1295	girls	No
South	2001	6	No	18	115	1376	girls	No
South	2001	6	No	14	106	1315	girls	No
South	2001	6	No	17	115	1416	girls	No
South	2001	6	No	16	113	1485	girls	No
South	2001	7	No	28.5	121	1023	girls	No
South	2001	7	No	26	121	864	girls	No
South	2001	7	No	35	129	1340	girls	Yes
South	2001	7	No	27	124	1034	girls	No
South	2001	7	No	27.5	129	930.5	girls	No
South	2001	7	No	21.5	117	854	girls	No
South	2001	7	No	28	124	1145	girls	No
South	2001	7	No	30.5	130	1134	girls	No
South	2001	7	No	28.5	129	1056	girls	No
South	2001	7	No	21	116	997	girls	No
South	2001	7	No	30	133	1173	girls	No
South	2001	7	No	20.5	119	942	girls	No
South	2001	7	No	23	112	1334	girls	No
South	2001	7	No	21	116	1065	girls	No
South	2001	7	No	26.5	125	1202	girls	No
South	2001	7	No	20	114	1049	girls	No
South	2001	7	No	23.5	122	1134	girls	No
South	2001	7	No	24	126	1067	girls	No
South	2001	7	No	22.5	119	1179	girls	No
South	2001	7	No	24	124	1161	girls	No
South	2001	7	No	25	125	1237	girls	No
South	2001	7	No	19	117	1036	girls	No
South	2001	7	No	22.5	122	1178	girls	No
South	2001	7	No	20	115	1181	girls	No
South	2001	7	No	22	122	1147	girls	No
South	2001	7	No	25	120	1428	girls	No
South	2001	7	No	21	116	1257	girls	No
South	2001	7	No	22.5	124	1176	girls	No
South	2001	7	No	23	122	1268	girls	No
South	2001	7	No	26	124	1417	girls	No
South	2001	7	No	22	121	1238	girls	No
South	2001	7	No	22	122	1224	girls	No
South	2001	7	No	23	120	1353	girls	No
South	2001	7	No	20	116	1255	girls	No
South	2001	7	No	25	126	1357	girls	No
South	2001	7	No	17.5	118	1047	girls	No
South	2001	7	No	23.5	123	1353	girls	No
South	2001	7	No	21	117	1334	girls	No
South	2001	7	No	19	120	1120	girls	No
South	2001	7	No	23	127	1247	girls	No
South	2001	7	No	21	118	1344	girls	No
South	2001	7	No	24	120	1519	girls	No
South	2001	7	No	20	127	1100	girls	No
South	2001	7	No	22	118	1453	girls	No
South	2001	7	No	19	118	1248	girls	No
South	2001	7	No	25	132	1327	girls	No
South	2001	7	No	24.5	126	1440.5	girls	No
South	2001	7	No	19	115	1355	girls	No
South	2001	7	No	22	121	1422	girls	No
South	2001	7	No	23	120	1553	girls	No
South	2001	7	No	20	122	1311	girls	No
South	2001	7	No	20	120	1371	girls	No
South	2001	7	No	21	120	1472	girls	No
South	2001	7	No	24	132	1403	girls	No
South	2001	7	No	22.5	128	1410	girls	No
South	2001	7	No	19	118	1480	girls	No
South	2001	7	No	18	117	1508	girls	No
South	2001	7	No	19	123	1466	girls	No
South	2001	7	No	15	115	1476	girls	No
South	2001	8	No	39	127	1213	girls	Yes
South	2001	8	No	44	139	1104	girls	Yes
South	2001	8	No	34	131.5	792	girls	No
South	2001	8	No	32	123	1010.5	girls	Yes
South	2001	8	No	41	139	1110	girls	Yes
South	2001	8	No	41	147	907	girls	No
South	2001	8	Yes	42.5	145	1092	girls	No
South	2001	8	No	31	131	920	girls	No
South	2001	8	No	34	129	1182	girls	No
North	2001	8	No	47.4	152.4	1320	girls	No
South	2001	8	No	32	138	1022	girls	No
South	2001	8	No	26.5	131	1008	girls	No
South	2001	8	No	30	125	1388	girls	No
South	2001	8	No	25	122	1148	girls	No
South	2001	8	No	32	133	1282	girls	No
South	2001	8	No	28	124	1298	girls	No
South	2001	8	No	37	137	1473	girls	No
South	2001	8	No	32	145	1022	girls	No
South	2001	8	No	28	133	1090	girls	No
South	2001	8	No	32.5	136	1312	girls	No
South	2001	8	No	27	136	1051	girls	No
South	2001	8	No	30	130	1378	girls	No
South	2001	8	No	25	132	1063	girls	No
South	2001	8	No	34.5	144	1296	girls	No
South	2001	8	No	22	123	1120	girls	No
South	2001	8	No	25	123	1326	girls	No
South	2001	8	No	25.5	132	1171	girls	No
South	2001	8	No	25	135	1099.5	girls	No
South	2001	8	No	22	123	1186	girls	No
South	2001	8	No	34	147	1313	girls	No
South	2001	8	No	24	124	1307	girls	No
South	2001	8	No	20	124	1074	girls	No
South	2001	8	No	24	132	1155	girls	No
South	2001	8	No	18	112	1243	girls	No
South	2001	8	No	24	127	1313	girls	No
South	2001	8	No	24	128	1340	girls	No
South	2001	8	No	23	127	1314	girls	No
South	2001	8	No	24	128	1366	girls	No
South	2001	8	No	23.5	133	1229	girls	No
South	2001	8	No	26	134	1361	girls	No
South	2001	8	No	30	135	1572	girls	No
South	2001	8	No	26	134	1373	girls	No
South	2001	8	No	20	124	1233	girls	No
South	2001	8	No	31	139.5	1528	girls	No
South	2001	8	No	23	129	1319	girls	No
South	2001	8	No	19	120	1319	girls	No
South	2001	8	No	26	133	1492	girls	No
South	2001	8	No	27	141	1405	girls	No
Southeas	2001	8	No	38.7	140.5	2056	girls	No
South	2001	8	No	23	129	1539	girls	No
South	2001	8	No	21	126	1500	girls	No
South	2001	8	No	21	125	1536	girls	No
South	2001	9	No	64	145	738	girls	Yes
South	2001	9	No	52	138	1081	girls	Yes
South	2001	9	No	48.5	139	891	girls	Yes
South	2001	9	No	46.5	147	892	girls	Yes
South	2001	9	No	57	154	1161	girls	Yes
South	2001	9	No	49	149	1008	girls	Yes
South	2001	9	No	39.5	130	1334	girls	Yes
South	2001	9	No	39.5	140	1032	girls	No
South	2001	9	No	40.5	142	1067	girls	No
South	2001	9	No	37	143	881	girls	No
South	2001	9	No	35	132	1097	girls	No
Southeas	2001	9	No	50	164	985	girls	No
South	2001	9	No	30	131	877	girls	No
South	2001	9	No	27.5	130	810	girls	No
South	2001	9	No	27.5	134.5	707	girls	No
South	2001	9	No	34	131.8	1152	girls	No
South	2001	9	No	36.5	136	1221	girls	No
South	2001	9	No	27	130	848	girls	No
South	2001	9	No	36	139	1146	girls	No
South	2001	9	No	29	132.5	960	girls	No
South	2001	9	No	27.5	139	738	girls	No
South	2001	9	No	32	131	1187	girls	No
South	2001	9	No	34	131	1310	girls	No
South	2001	9	No	27.5	130.5	952	girls	No
South	2001	9	No	34	140	1080	girls	No
South	2001	9	No	30	140	881	girls	No
South	2001	9	No	38	142.5	1247	girls	No
South	2001	9	No	25	128	943	girls	No
South	2001	9	No	34	146.5	1053	girls	No
South	2001	9	No	35	140	1265	girls	No
South	2001	9	No	30	141	1008	girls	No
South	2001	9	No	36	143	1274	girls	No
South	2001	9	No	34	142	1212	girls	No
South	2001	9	No	26	133	1006	girls	No
South	2001	9	No	32	137	1262	girls	No
Southeas	2001	9	Yes	45	155	1440	girls	No
South	2001	9	No	27	125	1304	girls	No
South	2001	9	No	26.5	130.5	1131	girls	No
South	2001	9	No	24	124	1171	girls	No
South	2001	9	No	26	132	1105	girls	No
South	2001	9	No	32	133	1437	girls	No
South	2001	9	No	28	134	1229	girls	No
South	2001	9	No	24	131	1075	girls	No
South	2001	9	No	27.5	133	1233	girls	No
South	2001	9	No	28.5	142	1128.5	girls	No
South	2001	9	No	25	129	1268	girls	No
South	2001	9	No	23.5	133	1114	girls	No
South	2001	9	No	27.5	137	1254	girls	No
South	2001	9	No	35	148	1389	girls	No
South	2001	9	No	24.5	128	1287	girls	No
South	2001	9	No	29	133	1450	girls	No
South	2001	9	No	30	141	1337	girls	No
South	2001	9	No	26	135.5	1271.5	girls	No
South	2001	9	No	25	135	1235	girls	No
South	2001	9	No	27	133	1437	girls	No
South	2001	9	No	24	138	1180	girls	No
South	2001	9	No	27	134	1439	girls	No
South	2001	9	No	24	134	1275.5	girls	No
South	2001	9	No	23	128	1344	girls	No
South	2001	9	No	20	120	1329	girls	No
South	2001	9	No	27	139	1348	girls	No
South	2001	9	No	25	136	1313	girls	No
South	2001	9	No	30	142	1464	girls	No
South	2001	9	No	30	137	1586	girls	No
South	2001	9	No	25	135	1392	girls	No
South	2001	9	No	23.5	131	1402	girls	No
South	2001	9	No	24	129	1500	girls	No
South	2001	9	No	16	119	1196	girls	No
South	2001	9	No	25	133.5	1551	girls	No
South	2001	9	No	28	148	1488	girls	No
South	2001	10	No	36.5	133.5	1124	girls	No
South	2001	10	No	36.5	146.5	1120	girls	No
South	2001	10	No	38	151	1127	girls	No
South	2001	10	Yes	56.6	167	1533	girls	No
South	2001	10	No	38	144	1376	girls	No
South	2001	10	No	33	142.5	1280	girls	No
South	2001	10	No	26	133	1151	girls	No
South	2001	10	No	29.5	129	1480	girls	No
South	2001	10	No	26	137	1165	girls	No
South	2001	10	No	27	133.5	1334	girls	No
South	2001	10	No	29	137.5	1392	girls	No
South	2001	10	No	25	135	1334	girls	No
South	2001	10	No	25	140.5	1305	girls	No
South	2001	10	No	30	151	1480	girls	No
South	2001	6	No	18	#NULL!	901	girls
South	2001	6	No	#NULL!	#NULL!	1428	girls
South	2001	6	No	37	123	#NULL!	girls	Yes
Midwest	2001	7	No	21	121	#NULL!	girls	No
South	2001	7	No	25	120	#NULL!	girls	No
South	2001	8	No	30	130	#NULL!	girls	No
South	2001	8	No	27	123	#NULL!	girls	No
South	2001	9	No	24	124	#NULL!	girls	No
South	2001	9	No	34	135	#NULL!	girls	No
South	2001	9	No	39	136	#NULL!	girls	No
South	2002	9	Yes	58	158	1250	girls	Yes
South	2003	6	No	38	117	1040	boys	Yes
South	2003	6	No	34	124	1040	boys	Yes
South	2003	6	No	34.8	124	1315	boys	Yes
Midwest	2003	6	No	22.3	118	715	boys	No
South	2003	6	No	30.4	126	1100	boys	Yes
South	2003	6	No	26	123	1111	boys	No
South	2003	6	No	33	128	1440	boys	Yes
South	2003	6	No	27.7	124	1310	boys	No
South	2003	6	No	26.2	125.5	1185	boys	No
South	2003	6	No	23.5	120	1165	boys	No
Midwest	2003	6	No	23.7	119.5	1220	boys	No
South	2003	6	No	22	126	1040	boys	No
Midwest	2003	6	No	25.4	126.7	1260	boys	No
Midwest	2003	6	Yes	23.1	118.5	1330	boys	No
South	2003	6	No	19.8	113	1280	boys	No
South	2003	6	No	23	122	1280	boys	No
South	2003	6	No	20	114	1280	boys	No
South	2003	6	No	21	120	1200	boys	No
Midwest	2003	6	No	24.5	124	1345	boys	No
South	2003	6	No	21	112	1440	boys	No
South	2003	6	No	21	121	1360	boys	No
Midwest	2003	7	No	47.5	134.7	720	boys	Yes
Midwest	2003	7	Yes	56.5	142.2	1207	boys	Yes
Midwest	2003	7	No	39.1	131.7	700	boys	Yes
South	2003	7	No	37	131	960	boys	Yes
South	2003	7	No	29.5	121	980	boys	Yes
South	2003	7	No	41	127	1520	boys	Yes
South	2003	7	No	25.8	123	700	boys	No
South	2003	7	No	23.8	120	650	boys	No
South	2003	7	No	38	133	1180	boys	Yes
Midwest	2003	7	No	21.3	113.9	680	boys	No
South	2003	7	No	30.2	125	1000	boys	Yes
South	2003	7	No	31.6	116.5	1400	boys	Yes
South	2003	7	No	35	127	1270	boys	Yes
South	2003	7	No	34	125	1290	boys	Yes
Midwest	2003	7	Yes	29.1	125	992	boys	No
South	2003	7	No	28.1	123	990	boys	No
Midwest	2003	7	No	35.4	138.5	980	boys	No
South	2003	7	No	42	143	1200	boys	Yes
South	2003	7	Yes	32	126	1170	boys	Yes
Midwest	2003	7	No	22.6	120.9	720	boys	No
South	2003	7	No	19.3	113	700	boys	No
South	2003	7	No	37	133	1320	boys	Yes
Midwest	2003	7	No	26.2	122.4	990	boys	No
South	2003	7	No	25	126	820	boys	No
South	2003	7	No	25.8	122	980	boys	No
Midwest	2003	7	No	27.2	136	770	boys	No
Midwest	2003	7	No	27.5	138.2	745	boys	No
Midwest	2003	7	No	22.1	123.5	770	boys	No
Midwest	2003	7	No	27	125.3	1050	boys	No
South	2003	7	No	37	134	1403	boys	Yes
South	2003	7	No	29	128	1120	boys	No
South	2003	7	No	32.7	131	1260	boys	Yes
South	2003	7	No	28.5	131	1020	boys	No
South	2003	7	No	29	128	1130	boys	No
South	2003	7	No	31.6	130	1231	boys	No
South	2003	7	No	34.9	131	1400	boys	Yes
Midwest	2003	7	No	24	120	1035	boys	No
South	2003	7	No	26	125	1040	boys	No
South	2003	7	No	27	131	960	boys	No
South	2003	7	No	24	124	950	boys	No
South	2003	7	No	33	127	1440	boys	Yes
South	2003	7	No	28.1	128	1111	boys	No
Midwest	2003	7	No	24.5	127	926	boys	No
South	2003	7	No	25	124	1040	boys	No
Midwest	2003	7	No	32.2	133.5	1225	boys	No
Midwest	2003	7	No	21.5	120	910	boys	No
South	2003	7	No	28	128	1135	boys	No
South	2003	7	No	25.2	121	1160	boys	No
South	2003	7	No	23	117	1120	boys	No
South	2003	7	No	23	117	1121	boys	No
Midwest	2003	7	No	25.7	127	1047	boys	No
Midwest	2003	7	No	25.9	125	1118	boys	No
South	2003	7	No	20	110	1120	boys	No
South	2003	7	No	24	124	1040	boys	No
South	2003	7	No	25	120	1220	boys	No
South	2003	7	No	27	125	1220	boys	No
Midwest	2003	7	No	21.6	125.3	874	boys	No
South	2003	7	No	20	117	960	boys	No
Midwest	2003	7	No	26	129.5	1050	boys	No
South	2003	7	No	21	117	1040	boys	No
Midwest	2003	7	No	24.4	129.8	960	boys	No
South	2003	7	No	25	128	1040	boys	No
Midwest	2003	7	No	32.2	135.1	1280	boys	No
South	2003	7	No	33.1	136	1310	boys	No
South	2003	7	No	23	117	1200	boys	No
South	2003	7	No	23	120	1120	boys	No
South	2003	7	No	21	112	1200	boys	No
South	2003	7	No	29.6	127.5	1355	boys	No
South	2003	7	No	25	118	1330	boys	No
South	2003	7	No	22	118	1120	boys	No
South	2003	7	No	21.2	116	1120	boys	No
South	2003	7	No	26	125	1210	boys	No
Midwest	2003	7	Yes	25.3	128.2	1085	boys	No
South	2003	7	No	27	131	1120	boys	No
South	2003	7	No	27	128	1200	boys	No
South	2003	7	No	22	116	1200	boys	No
South	2003	7	No	29	122	1520	boys	Yes
South	2003	7	No	23.5	118	1260	boys	No
Midwest	2003	7	No	26	130	1120	boys	No
South	2003	7	No	25	128	1130	boys	No
South	2003	7	No	27.8	130	1260	boys	No
South	2003	7	No	24	130	1040	boys	No
South	2003	7	No	26	121	1400	boys	No
Midwest	2003	7	No	23.9	128.6	1070	boys	No
South	2003	7	No	22.5	126	1042	boys	No
South	2003	7	No	25	123	1280	boys	No
Midwest	2003	7	No	25.7	126	1250	boys	No
Midwest	2003	7	No	27.5	134	1166	boys	No
Midwest	2003	7	No	24.5	127.4	1147	boys	No
South	2003	7	No	21	120	1100	boys	No
South	2003	7	No	33.2	138	1390	boys	No
South	2003	7	No	21	120	1104	boys	No
South	2003	7	No	20	110	1310	boys	No
South	2003	7	No	30	127	1520	boys	No
South	2003	7	No	25	124	1290	boys	No
South	2003	7	No	21.7	119	1200	boys	No
South	2003	7	No	29	128	1440	boys	No
South	2003	7	No	20	117	1130	boys	No
South	2003	7	No	18	115	1040	boys	No
Midwest	2003	7	No	25.5	128.7	1220	boys	No
South	2003	7	No	25.7	126	1300	boys	No
Midwest	2003	7	Yes	21.3	120.3	1155	boys	No
South	2003	7	No	27.5	130	1320	boys	No
South	2003	7	No	23	127	1120	boys	No
South	2003	7	No	21	125	1040	boys	No
South	2003	7	No	27.5	128	1385	boys	No
South	2003	7	No	26.5	128.5	1312	boys	No
South	2003	7	No	24.5	126	1260	boys	No
South	2003	7	No	20.2	116	1220	boys	No
South	2003	7	No	24.6	123	1350	boys	No
South	2003	7	No	20.5	122	1102	boys	No
South	2003	7	No	23	125	1200	boys	No
Midwest	2003	7	No	23.4	128.7	1144	boys	No
South	2003	7	No	21	123	1120	boys	No
South	2003	7	No	32.8	136.5	1495	boys	No
South	2003	7	No	23.8	123	1310	boys	No
South	2003	7	No	25.5	123.5	1415	boys	No
South	2003	7	No	18	116	1080	boys	No
South	2003	7	No	24	124	1320	boys	No
South	2003	7	No	20	117	1221	boys	No
Midwest	2003	7	No	25.7	127	1365	boys	No
Midwest	2003	7	No	26.5	132.5	1285	boys	No
South	2003	7	No	23	124	1280	boys	No
South	2003	7	No	25	123	1440	boys	No
South	2003	7	No	24	122	1402	boys	No
South	2003	7	No	27	125	1520	boys	No
South	2003	7	No	26	126	1440	boys	No
South	2003	7	No	22	122	1280	boys	No
South	2003	7	No	32	140	1440	boys	No
South	2003	7	No	20	115	1320	boys	No
South	2003	7	No	24	123	1400	boys	No
Midwest	2003	7	No	23.5	128	1248	boys	No
Midwest	2003	7	No	22.3	123.8	1270	boys	No
South	2003	7	No	37	134	1887	boys	Yes
South	2003	7	No	24	119	1520	boys	No
South	2003	7	No	29.5	135	1460	boys	No
South	2003	7	No	17	119	1040	boys	No
Midwest	2003	7	No	25.2	134.3	1240	boys	No
South	2003	7	No	18	120	1120	boys	No
South	2003	7	No	20	127	1112	boys	No
South	2003	7	No	26	129	1440	boys	No
Midwest	2003	7	No	25.9	128.6	1445	boys	No
Midwest	2003	7	No	25.4	131.3	1352	boys	No
South	2003	7	No	18	118	1200	boys	No
South	2003	7	No	22.2	121.5	1415	boys	No
South	2003	7	Yes	20.2	123.2	1250	boys	No
South	2003	7	No	23.2	125	1405	boys	No
South	2003	7	No	25.6	121	1680	boys	No
South	2003	7	No	24	123	1520	boys	No
South	2003	7	No	23	121	1520	boys	No
Midwest	2003	7	No	22.8	122.8	1470	boys	No
South	2003	7	No	21	127	1290	boys	No
South	2003	7	No	22	120	1520	boys	No
South	2003	7	No	22	120	1520	boys	No
South	2003	7	No	20	119	1420	boys	No
South	2003	7	No	20.3	123	1400	boys	No
South	2003	7	No	21.8	122	1540	boys	No
South	2003	7	No	26	126.5	1750	boys	No
Midwest	2003	7	No	23.6	127.5	1610	boys	No
South	2003	7	No	20.1	124	1540	boys	No
South	2003	7	No	22	125	1680	boys	No
South	2003	7	No	20	121	1750	boys	No
South	2003	7	No	19	125	1680	boys	No
South	2003	7	No	25	124	2560	boys	No
South	2003	8	No	59	151	840	boys	Yes
South	2003	8	No	42	134	840	boys	Yes
Midwest	2003	8	Yes	34.8	125	892	boys	Yes
South	2003	8	No	48.8	142	1100	boys	Yes
Midwest	2003	8	No	37.6	132.3	850	boys	Yes
South	2003	8	No	41	131	1120	boys	Yes
South	2003	8	No	43	136	1060	boys	Yes
Midwest	2003	8	No	37.2	131	910	boys	Yes
South	2003	8	No	35	126	1040	boys	Yes
Midwest	2003	8	Yes	33.9	131.6	865	boys	No
South	2003	8	No	33.4	133	840	boys	No
South	2003	8	No	34	132	970	boys	No
South	2003	8	No	39.5	140	1050	boys	Yes
South	2003	8	No	30	120	1120	boys	Yes
South	2003	8	No	39.5	137	1230	boys	Yes
South	2003	8	No	34.6	131	1165	boys	Yes
South	2003	8	No	37.8	131	1360	boys	Yes
Midwest	2003	8	Yes	24.1	122.4	770	boys	No
South	2003	8	No	29	128	953	boys	No
South	2003	8	No	29	128	953	boys	No
South	2003	8	No	33.7	127.5	1290	boys	Yes
Midwest	2003	8	Yes	28.8	130	920	boys	No
South	2003	8	No	37.1	135	1260	boys	Yes
South	2003	8	No	27.5	129	876	boys	No
South	2003	8	No	29	134	840	boys	No
South	2003	8	No	35	135	1150	boys	No
South	2003	8	No	24.5	121	910	boys	No
South	2003	8	No	24	116	1040	boys	No
South	2003	8	No	25	122	960	boys	No
South	2003	8	No	30	127	1150	boys	No
Midwest	2003	8	Yes	35.6	133	1326	boys	Yes
Midwest	2003	8	Yes	26.7	125.7	1005	boys	No
South	2003	8	No	33.5	138	1079	boys	No
South	2003	8	No	39.5	145	1200	boys	No
South	2003	8	No	38.5	145	1170	boys	No
South	2003	8	No	29	125	1200	boys	No
South	2003	8	No	30	130	1120	boys	No
Midwest	2003	8	No	31.1	134	1078	boys	No
Midwest	2003	8	No	27	127.7	1020	boys	No
Midwest	2003	8	No	29.9	133	1060	boys	No
South	2003	8	No	28	133	960	boys	No
South	2003	8	No	32	133	1190	boys	No
South	2003	8	No	36.5	141.5	1220	boys	No
Midwest	2003	8	No	25.7	125	1050	boys	No
Midwest	2003	8	No	42	146	1385	boys	Yes
South	2003	8	No	24	125	980	boys	No
South	2003	8	No	27	122	1260	boys	No
Midwest	2003	8	Yes	32.3	135	1224	boys	No
South	2003	8	Yes	30	131	1200	boys	No
South	2003	8	No	29	126	1280	boys	No
South	2003	8	No	29	129	1200	boys	No
South	2003	8	No	27	131	1030	boys	No
South	2003	8	No	34.7	139	1260	boys	No
South	2003	8	No	28	130	1120	boys	No
South	2003	8	No	31.7	136.5	1170	boys	No
South	2003	8	No	31.5	135	1200	boys	No
South	2003	8	No	24	125	1025	boys	No
South	2003	8	No	29	131	1200	boys	No
South	2003	8	No	27	130	1112	boys	No
South	2003	8	No	29.5	136	1120	boys	No
South	2003	8	No	28	133	1120	boys	No
South	2003	8	No	31	133	1300	boys	No
South	2003	8	No	32.1	137	1258	boys	No
South	2003	8	No	25.4	130	1050	boys	No
Midwest	2003	8	No	24.2	118.4	1283	boys	No
South	2003	8	No	23	123	1080	boys	No
South	2003	8	No	29.5	131	1290	boys	No
South	2003	8	No	25.5	126	1180	boys	No
South	2003	8	No	29.2	129	1330	boys	No
South	2003	8	No	25	125	1180	boys	No
Midwest	2003	8	No	28.3	128	1312	boys	No
South	2003	8	No	24	119	1280	boys	No
South	2003	8	No	26	129	1150	boys	No
South	2003	8	No	26	127	1200	boys	No
South	2003	8	No	27.7	127	1310	boys	No
South	2003	8	No	30	130	1370	boys	No
South	2003	8	No	27	132	1145	boys	No
South	2003	8	No	27	127	1280	boys	No
South	2003	8	No	29.7	132	1313	boys	No
South	2003	8	No	22	115	1280	boys	No
South	2003	8	No	26.5	130	1184	boys	No
South	2003	8	No	29	133	1260	boys	No
South	2003	8	No	32.5	136	1380	boys	No
South	2003	8	No	33.3	130	1595	boys	Yes
South	2003	8	No	30	131	1380	boys	No
South	2003	8	No	24	127	1120	boys	No
Midwest	2003	8	No	25.3	128.6	1169	boys	No
South	2003	8	No	25	130	1120	boys	No
South	2003	8	No	30	130	1420	boys	No
Midwest	2003	8	No	26	132	1141	boys	No
South	2003	8	No	26	126	1300	boys	No
South	2003	8	No	26	134	1110	boys	No
South	2003	8	No	35	145	1330	boys	No
South	2003	8	No	28.8	137	1200	boys	No
South	2003	8	No	28	132	1280	boys	No
South	2003	8	No	32	140	1310	boys	No
Midwest	2003	8	Yes	25.9	138	1038	boys	No
South	2003	8	No	27	125	1410	boys	No
South	2003	8	No	24.5	126	1225	boys	No
South	2003	8	No	28.9	127	1479	boys	No
South	2003	8	No	24	127	1180	boys	No
South	2003	8	No	31.7	133	1490	boys	No
South	2003	8	No	28.5	131	1358	boys	No
South	2003	8	No	35	135	1620	boys	No
South	2003	8	No	24	127	1200	boys	No
South	2003	8	No	26.5	129	1310	boys	No
South	2003	8	No	25	130	1200	boys	No
South	2003	8	No	26	126	1360	boys	No
South	2003	8	No	26	122	1475	boys	No
South	2003	8	No	23	125	1200	boys	No
South	2003	8	No	29	134	1345	boys	No
South	2003	8	No	30	138	1312	boys	No
South	2003	8	No	27	129	1360	boys	No
Midwest	2003	8	No	24.4	126.2	1273	boys	No
South	2003	8	No	30	139	1296	boys	No
Midwest	2003	8	No	30.1	132.8	1453	boys	No
South	2003	8	No	32.7	143	1350	boys	No
Midwest	2003	8	No	30.5	141.4	1287	boys	No
South	2003	8	No	29.8	132	1480	boys	No
South	2003	8	No	25	127	1320	boys	No
South	2003	8	No	25.5	126	1381	boys	No
South	2003	8	No	21	125	1120	boys	No
South	2003	8	No	27.8	137	1260	boys	No
South	2003	8	No	27.5	140	1183	boys	No
South	2003	8	No	28	135	1320	boys	No
Midwest	2003	8	No	25.4	134.2	1195	boys	No
South	2003	8	No	33	138	1520	boys	No
South	2003	8	No	30	135	1440	boys	No
South	2003	8	No	20.4	118	1260	boys	No
South	2003	8	No	26.5	131	1345	boys	No
South	2003	8	No	27	139	1200	boys	No
South	2003	8	No	31.7	138	1470	boys	No
South	2003	8	No	25.7	117	1697	boys	No
South	2003	8	No	27	134	1321	boys	No
South	2003	8	No	22.5	128	1200	boys	No
South	2003	8	No	30.5	136	1480	boys	No
South	2003	8	No	24.1	124	1400	boys	No
South	2003	8	No	24	126	1350	boys	No
South	2003	8	No	24.5	125	1410	boys	No
South	2003	8	No	29	130	1560	boys	No
South	2003	8	No	27.5	138	1287	boys	No
South	2003	8	No	25.9	127	1450	boys	No
South	2003	8	No	28	130	1520	boys	No
South	2003	8	No	28	127	1600	boys	No
South	2003	8	No	30	138	1440	boys	No
South	2003	8	No	26	129	1440	boys	No
South	2003	8	No	24	126	1400	boys	No
South	2003	8	No	25.5	127	1470	boys	No
South	2003	8	No	22	125	1300	boys	No
South	2003	8	No	20	118	1330	boys	No
South	2003	8	No	30	133	1600	boys	No
South	2003	8	No	22	127	1280	boys	No
South	2003	8	No	25	135	1289	boys	No
Midwest	2003	8	No	23.3	128	1350	boys	No
South	2003	8	No	23	128	1360	boys	No
South	2003	8	Yes	29	135	1550	boys	No
South	2003	8	No	23	122	1520	boys	No
South	2003	8	No	26	127	1600	boys	No
South	2003	8	No	27	133	1520	boys	No
Midwest	2003	8	Yes	27.3	135.1	1500	boys	No
South	2003	8	No	28	127	1750	boys	No
South	2003	8	No	24	130	1450	boys	No
South	2003	8	No	29	133	1680	boys	No
South	2003	8	No	19	119	1390	boys	No
South	2003	8	No	23	133	1360	boys	No
South	2003	8	No	22	122	1540	boys	No
South	2003	8	No	25	131	1520	boys	No
South	2003	8	No	27.3	130	1680	boys	No
South	2003	8	No	32	133	1890	boys	No
South	2003	8	No	22.8	128	1470	boys	No
South	2003	8	No	20.5	125	1400	boys	No
South	2003	8	Yes	24	124	1660	boys	No
South	2003	8	No	18	111	1560	boys	No
South	2003	8	No	24	124	1680	boys	No
South	2003	8	No	27.7	134	1680	boys	No
South	2003	8	No	20	120	1570	boys	No
South	2003	8	No	22.1	125	1596	boys	No
South	2003	8	No	28	126	1980	boys	No
South	2003	8	No	27	134	1722	boys	No
South	2003	8	No	22.8	130	1570	boys	No
South	2003	8	No	27	130	1840	boys	No
South	2003	8	No	23	124	1750	boys	No
South	2003	8	No	25	130	1760	boys	No
South	2003	8	No	26	136	1721	boys	No
South	2003	8	No	20	125	1600	boys	No
South	2003	8	No	25	126	1920	boys	No
South	2003	8	Yes	25	134	1750	boys	No
South	2003	8	No	23.1	122	2002	boys	No
South	2003	8	No	22	123	2000	boys	No
South	2003	8	No	27	133	2480	boys	No
South	2003	8	No	22	120	2640	boys	No
South	2003	9	No	57	143	900	boys	Yes
South	2003	9	No	50.5	137	841	boys	Yes
South	2003	9	No	43	130	840	boys	Yes
South	2003	9	No	59	147	1110	boys	Yes
South	2003	9	No	49.5	140	1025	boys	Yes
Midwest	2003	9	Yes	50.3	139	1140	boys	Yes
South	2003	9	No	42	135	842	boys	Yes
South	2003	9	No	52	139	1250	boys	Yes
Midwest	2003	9	Yes	37.5	132	710	boys	Yes
Midwest	2003	9	Yes	47.6	143	895	boys	Yes
South	2003	9	No	43.5	139	840	boys	Yes
South	2003	9	No	44	134	1100	boys	Yes
South	2003	9	No	62	148	1520	boys	Yes
Midwest	2003	9	Yes	42.2	137.1	940	boys	Yes
Midwest	2003	9	Yes	38.8	135	835	boys	Yes
Midwest	2003	9	Yes	43.5	136.6	1050	boys	Yes
South	2003	9	No	48	148	940	boys	Yes
Midwest	2003	9	No	39.9	137	900	boys	Yes
South	2003	9	No	52	141	1400	boys	Yes
South	2003	9	No	40.3	136	983	boys	Yes
South	2003	9	No	30	120	890	boys	Yes
South	2003	9	No	46.6	143	1089	boys	Yes
Midwest	2003	9	Yes	43.7	142.9	960	boys	Yes
Midwest	2003	9	No	49.3	150	1020	boys	Yes
Midwest	2003	9	Yes	39.2	132	1110	boys	Yes
South	2003	9	No	40.5	135	1120	boys	Yes
Midwest	2003	9	No	34.4	135.4	800	boys	No
Midwest	2003	9	No	48.9	149.1	1132	boys	Yes
Midwest	2003	9	Yes	40.1	136.7	1080	boys	Yes
Midwest	2003	9	Yes	38.3	133.5	1100	boys	Yes
South	2003	9	No	35	140	750	boys	No
Midwest	2003	9	Yes	39.8	137.2	1095	boys	Yes
Midwest	2003	9	Yes	39.1	135.6	1110	boys	Yes
South	2003	9	No	47.1	136	1540	boys	Yes
Midwest	2003	9	No	39.4	140.3	1015	boys	No
Midwest	2003	9	Yes	41.3	137.4	1205	boys	Yes
Midwest	2003	9	Yes	31.9	130.6	900	boys	No
South	2003	9	Yes	39.2	135	1190	boys	Yes
South	2003	9	No	38.1	138	1050	boys	No
South	2003	9	Yes	30	131	800	boys	No
Midwest	2003	9	No	36	142.5	840	boys	No
Midwest	2003	9	Yes	31	135	785	boys	No
South	2003	9	No	35	136	980	boys	No
South	2003	9	No	55	155	1380	boys	Yes
Midwest	2003	9	Yes	38.1	137.7	1120	boys	No
Midwest	2003	9	Yes	38.5	144.5	955	boys	No
Midwest	2003	9	No	36.6	143.9	880	boys	No
Midwest	2003	9	No	35	134.9	1040	boys	No
Midwest	2003	9	No	33.9	134	1015	boys	No
South	2003	9	No	39.5	137	1245	boys	Yes
Midwest	2003	9	No	37.9	138.8	1110	boys	No
South	2003	9	No	52	143	1700	boys	Yes
South	2003	9	Yes	25.7	128	720	boys	No
Midwest	2003	9	Yes	35.5	129	1300	boys	Yes
Midwest	2003	9	Yes	40.4	142.2	1170	boys	No
South	2003	9	No	31	129	1040	boys	No
Midwest	2003	9	No	30.3	130.1	970	boys	No
South	2003	9	No	35	139	995	boys	No
Midwest	2003	9	Yes	37.2	141.8	1035	boys	No
Midwest	2003	9	Yes	43.1	144	1265	boys	Yes
South	2003	9	No	39	141	1150	boys	No
Midwest	2003	9	Yes	45.4	148.5	1250	boys	Yes
Midwest	2003	9	Yes	41.6	143.9	1210	boys	No
South	2003	9	No	33	135	1012	boys	No
South	2003	9	No	26	131	720	boys	No
Midwest	2003	9	Yes	38.7	136.7	1290	boys	Yes
Midwest	2003	9	Yes	36.5	141.6	1040	boys	No
South	2003	9	No	37	142	1056	boys	No
South	2003	9	No	34	136	1060	boys	No
South	2003	9	No	33.9	125	1400	boys	Yes
South	2003	9	No	36	138	1120	boys	No
Midwest	2003	9	Yes	38.2	138.6	1225	boys	No
South	2003	9	No	34.6	133	1205	boys	No
Midwest	2003	9	No	31.8	136.7	950	boys	No
Midwest	2003	9	Yes	34.7	137	1100	boys	No
Midwest	2003	9	Yes	41.1	149	1105	boys	No
Midwest	2003	9	Yes	28.5	123.7	1130	boys	No
Midwest	2003	9	No	26.6	122.6	1045	boys	No
Midwest	2003	9	No	39.8	141	1280	boys	No
South	2003	9	No	35	139	1096	boys	No
South	2003	9	No	37	132	1410	boys	Yes
Midwest	2003	9	No	25.6	126.2	894	boys	No
Midwest	2003	9	No	41.3	148.2	1170	boys	No
Midwest	2003	9	No	36.7	142.4	1105	boys	No
Midwest	2003	9	No	27.5	125	1055	boys	No
Midwest	2003	9	Yes	35.4	142.4	1045	boys	No
Midwest	2003	9	No	29.4	130	1040	boys	No
Midwest	2003	9	Yes	33.8	142.5	965	boys	No
South	2003	9	No	33.8	130.5	1290	boys	No
South	2003	9	No	37.2	138	1260	boys	No
Midwest	2003	9	No	38.5	139	1300	boys	No
South	2003	9	No	30	126	1200	boys	No
South	2003	9	No	40	142	1300	boys	No
Midwest	2003	9	No	33.2	140.8	990	boys	No
Midwest	2003	9	No	29.7	133.4	990	boys	No
South	2003	9	No	41.2	146	1267	boys	No
Midwest	2003	9	Yes	38.5	143.8	1200	boys	No
Midwest	2003	9	No	31.1	138.7	968	boys	No
Midwest	2003	9	Yes	31.6	128	1300	boys	No
Midwest	2003	9	Yes	40.5	148.2	1215	boys	No
South	2003	9	Yes	39	145	1230	boys	No
South	2003	9	Yes	37	135	1410	boys	No
Midwest	2003	9	No	35.6	137	1280	boys	No
Midwest	2003	9	No	32.3	139	1060	boys	No
South	2003	9	No	29.3	137.5	940	boys	No
Midwest	2003	9	No	32.7	138.7	1092	boys	No
Midwest	2003	9	No	31.4	139.8	1000	boys	No
Midwest	2003	9	Yes	31	135	1100	boys	No
Midwest	2003	9	No	26.8	131.5	960	boys	No
Midwest	2003	9	No	35.8	143.8	1143	boys	No
Midwest	2003	9	No	32	142	1000	boys	No
Midwest	2003	9	Yes	34	140.8	1135	boys	No
Midwest	2003	9	No	36.5	143.9	1185	boys	No
Midwest	2003	9	Yes	31.4	133.2	1200	boys	No
Midwest	2003	9	Yes	30.1	144	880	boys	No
South	2003	9	No	29	131	1120	boys	No
Midwest	2003	9	Yes	29.8	129.5	1215	boys	No
Midwest	2003	9	No	29.6	130.8	1170	boys	No
South	2003	9	No	27.5	128	1120	boys	No
South	2003	9	No	37	143	1272	boys	No
South	2003	9	No	33.5	137	1260	boys	No
South	2003	9	No	31.8	139	1122	boys	No
South	2003	9	No	35	139	1290	boys	No
Midwest	2003	9	No	35.2	139.1	1300	boys	No
Midwest	2003	9	No	35.9	142.8	1245	boys	No
Midwest	2003	9	No	25.9	128.5	1060	boys	No
South	2003	9	No	37	149	1160	boys	No
Midwest	2003	9	No	36.3	144.6	1230	boys	No
South	2003	9	No	32	137	1200	boys	No
South	2003	9	No	32	138	1178	boys	No
South	2003	9	No	34	137	1314	boys	No
South	2003	9	No	27.7	129	1170	boys	No
South	2003	9	No	32.2	135	1275	boys	No
Midwest	2003	9	No	38.4	146.4	1301	boys	No
South	2003	9	No	25.7	126	1130	boys	No
South	2003	9	No	37.7	134.5	1600	boys	Yes
South	2003	9	No	26	128	1100	boys	No
South	2003	9	No	34.2	140	1260	boys	No
South	2003	9	No	25	128	1040	boys	No
South	2003	9	No	30	125	1440	boys	No
South	2003	9	Yes	30	126	1410	boys	No
South	2003	9	No	32.2	139	1186	boys	No
Midwest	2003	9	Yes	29.7	134.3	1167	boys	No
Midwest	2003	9	No	32.2	136.7	1247	boys	No
South	2003	9	No	27	132	1078	boys	No
South	2003	9	No	30	134	1200	boys	No
Midwest	2003	9	No	35.6	142.5	1283	boys	No
South	2003	9	No	31.5	135	1260	boys	No
Midwest	2003	9	No	30.8	142.4	1050	boys	No
Midwest	2003	9	Yes	34.4	138.8	1320	boys	No
South	2003	9	Yes	32	133	1350	boys	No
South	2003	9	No	27.1	134	1050	boys	No
South	2003	9	No	39.1	146	1380	boys	No
Midwest	2003	9	No	33.7	143.6	1180	boys	No
South	2003	9	No	30.5	135	1220	boys	No
South	2003	9	No	36	141	1360	boys	No
South	2003	9	No	31	137	1200	boys	No
Midwest	2003	9	No	28.3	134	1124	boys	No
South	2003	9	No	33.8	142	1235	boys	No
South	2003	9	No	34	137	1375	boys	No
Midwest	2003	9	Yes	28.8	131.3	1235	boys	No
South	2003	9	No	28	131	1200	boys	No
South	2003	9	No	28	131	1200	boys	No
South	2003	9	No	29	137	1114	boys	No
South	2003	9	No	42	145	1570	boys	No
South	2003	9	No	34	138	1360	boys	No
South	2003	9	No	33	133.5	1430	boys	No
Midwest	2003	9	Yes	33.3	137	1365	boys	No
South	2003	9	No	43	149	1530	boys	No
South	2003	9	No	33.9	137	1400	boys	No
Midwest	2003	9	No	27.1	134.1	1100	boys	No
South	2003	9	Yes	31	139	1200	boys	No
South	2003	9	No	33	135	1410	boys	No
South	2003	9	No	39.8	143	1547	boys	No
Midwest	2003	9	No	29.8	142.5	1070	boys	No
Midwest	2003	9	No	26.5	132.4	1120	boys	No
South	2003	9	No	30	135	1260	boys	No
South	2003	9	No	25	129	1120	boys	No
Midwest	2003	9	Yes	30.8	132.1	1385	boys	No
South	2003	9	No	32	146	1120	boys	No
South	2003	9	No	33.2	134	1470	boys	No
South	2003	9	No	39	142	1559	boys	No
Midwest	2003	9	No	27.1	136	1088	boys	No
South	2003	9	No	30	138	1200	boys	No
South	2003	9	No	37	138	1570	boys	No
Midwest	2003	9	No	29.3	135.2	1230	boys	No
Midwest	2003	9	Yes	26.8	136.4	1075	boys	No
South	2003	9	No	34	139	1400	boys	No
South	2003	9	No	27.8	131	1260	boys	No
Midwest	2003	9	Yes	27.5	137	1108	boys	No
South	2003	9	No	30.2	129	1460	boys	No
South	2003	9	No	31.7	138	1310	boys	No
South	2003	9	No	27.4	128	1320	boys	No
South	2003	9	No	37.1	134	1720	boys	Yes
Midwest	2003	9	Yes	31.4	138.6	1290	boys	No
Midwest	2003	9	No	30	136.2	1275	boys	No
South	2003	9	No	28	135	1200	boys	No
South	2003	9	No	25	131	1120	boys	No
South	2003	9	No	32.5	135	1450	boys	No
Midwest	2003	9	No	33.7	146.3	1240	boys	No
South	2003	9	No	25.3	132	1120	boys	No
South	2003	9	No	22.2	122	1160	boys	No
Midwest	2003	9	Yes	36.1	141.5	1475	boys	No
South	2003	9	No	31	131	1480	boys	No
South	2003	9	No	35	142	1410	boys	No
Midwest	2003	9	No	28.7	137	1207	boys	No
Midwest	2003	9	Yes	30	138.2	1250	boys	No
Midwest	2003	9	No	25.3	129.3	1200	boys	No
Midwest	2003	9	No	31	141	1248	boys	No
South	2003	9	No	33	133	1560	boys	No
Midwest	2003	9	No	28.1	134	1260	boys	No
South	2003	9	No	35	143	1410	boys	No
Midwest	2003	9	Yes	28.6	132.8	1320	boys	No
South	2003	9	Yes	36	149	1320	boys	No
South	2003	9	Yes	28	134	1260	boys	No
Midwest	2003	9	No	26.6	128	1325	boys	No
South	2003	9	Yes	32.5	140	1360	boys	No
Midwest	2003	9	Yes	30.5	142.1	1212	boys	No
South	2003	9	No	36	138.5	1582	boys	No
South	2003	9	No	27	131	1280	boys	No
South	2003	9	No	32	133	1520	boys	No
South	2003	9	No	31	134	1440	boys	No
Midwest	2003	9	No	29.5	136.7	1292	boys	No
South	2003	9	No	39.1	144	1601	boys	No
South	2003	9	No	32	131	1580	boys	No
South	2003	9	No	27.7	128	1405	boys	No
Midwest	2003	9	Yes	29.6	138.5	1260	boys	No
South	2003	9	No	25.2	120	1470	boys	No
South	2003	9	No	33.5	142	1381	boys	No
South	2003	9	No	31.3	135	1440	boys	No
South	2003	9	Yes	32	138	1410	boys	No
Midwest	2003	9	No	34.7	142	1455	boys	No
Midwest	2003	9	Yes	28.6	136.1	1280	boys	No
South	2003	9	No	25.4	123	1420	boys	No
Midwest	2003	9	No	30.5	134	1440	boys	No
South	2003	9	No	28	132	1350	boys	No
South	2003	9	No	30	133	1440	boys	No
Midwest	2003	9	Yes	29.3	137.5	1300	boys	No
South	2003	9	Yes	36	146	1440	boys	No
South	2003	9	No	32.8	141.5	1390	boys	No
South	2003	9	No	24.3	122	1390	boys	No
South	2003	9	Yes	24.3	131	1175	boys	No
South	2003	9	No	33	137	1520	boys	No
South	2003	9	No	30	131	1510	boys	No
South	2003	9	No	27	128	1410	boys	No
Midwest	2003	9	Yes	29.1	135	1360	boys	No
South	2003	9	No	32	133	1575	boys	No
South	2003	9	Yes	33	144	1360	boys	No
South	2003	9	No	23.1	130	1135	boys	No
South	2003	9	No	31.3	136	1470	boys	No
Midwest	2003	9	Yes	23.1	123.7	1287	boys	No
South	2003	9	No	26.7	132	1310	boys	No
Midwest	2003	9	No	24.5	131.3	1200	boys	No
South	2003	9	Yes	32	139	1440	boys	No
South	2003	9	No	23.8	127	1260	boys	No
South	2003	9	No	34	137	1600	boys	No
Midwest	2003	9	Yes	28.7	129.5	1500	boys	No
South	2003	9	No	33	135	1600	boys	No
South	2003	9	No	31.5	133	1570	boys	No
South	2003	9	No	33	138	1524	boys	No
South	2003	9	No	27	125	1520	boys	No
South	2003	9	No	24	131	1200	boys	No
South	2003	9	No	29.3	141.5	1270	boys	No
South	2003	9	No	30	134	1480	boys	No
South	2003	9	No	30	140	1345	boys	No
South	2003	9	No	29.7	134	1470	boys	No
South	2003	9	No	28	129	1500	boys	No
South	2003	9	No	29.3	132	1500	boys	No
South	2003	9	No	25.9	134	1260	boys	No
Midwest	2003	9	Yes	29.3	137.5	1370	boys	No
Midwest	2003	9	Yes	25.3	128	1366	boys	No
South	2003	9	No	29	134	1440	boys	No
South	2003	9	No	48	153	1880	boys	Yes
South	2003	9	No	30.5	137.5	1440	boys	No
Midwest	2003	9	No	27.4	132	1400	boys	No
South	2003	9	No	32	136	1560	boys	No
South	2003	9	No	27	132	1380	boys	No
Midwest	2003	9	Yes	23.7	132.9	1175	boys	No
Midwest	2003	9	No	23.4	124.7	1345	boys	No
South	2003	9	No	26.5	127	1485	boys	No
South	2003	9	No	30.5	133	1575	boys	No
South	2003	9	No	24.5	123	1470	boys	No
Midwest	2003	9	No	23.7	124	1393	boys	No
South	2003	9	Yes	31	136	1530	boys	No
South	2003	9	No	23.7	128	1300	boys	No
South	2003	9	No	23	124	1350	boys	No
South	2003	9	No	28.5	133	1470	boys	No
South	2003	9	No	35	138	1700	boys	No
South	2003	9	No	33	138	1600	boys	No
South	2003	9	No	34	149	1400	boys	No
Midwest	2003	9	No	27.1	133.6	1390	boys	No
South	2003	9	No	35	149	1450	boys	No
South	2003	9	No	32	133	1700	boys	No
Midwest	2003	9	No	29	139.5	1380	boys	No
South	2003	9	No	26	133	1360	boys	No
South	2003	9	No	24	127	1380	boys	No
South	2003	9	No	29.5	147	1260	boys	No
South	2003	9	No	30	136	1520	boys	No
Midwest	2003	9	No	21	131	1120	boys	No
South	2003	9	No	26	130	1440	boys	No
Midwest	2003	9	No	25.8	132	1383	boys	No
South	2003	9	No	23	127	1330	boys	No
Midwest	2003	9	Yes	29.9	143.4	1360	boys	No
South	2003	9	No	26	127	1520	boys	No
South	2003	9	No	24	125	1450	boys	No
South	2003	9	No	28.5	135	1480	boys	No
South	2003	9	No	31	135	1620	boys	No
South	2003	9	No	26	136	1330	boys	No
Midwest	2003	9	Yes	34.4	150.7	1440	boys	No
Midwest	2003	9	Yes	28.8	137.4	1452	boys	No
Midwest	2003	9	Yes	25.5	131	1415	boys	No
South	2003	9	No	28.8	139	1420	boys	No
South	2003	9	Yes	31	142	1469	boys	No
South	2003	9	No	25.4	124	1590	boys	No
South	2003	9	No	25	129	1440	boys	No
Midwest	2003	9	Yes	30	135	1590	boys	No
South	2003	9	No	26.6	128	1570	boys	No
Midwest	2003	9	No	28.8	136.8	1485	boys	No
Midwest	2003	9	No	21.9	124	1370	boys	No
South	2003	9	No	25	133	1360	boys	No
South	2003	9	No	27.2	125	1690	boys	No
South	2003	9	Yes	28	127	1690	boys	No
South	2003	9	No	30	138	1530	boys	No
South	2003	9	No	35	136	1850	boys	No
Midwest	2003	9	No	28	136	1470	boys	No
South	2003	9	No	25.8	134	1400	boys	No
Midwest	2003	9	No	25.5	138.1	1300	boys	No
South	2003	9	No	28	129	1650	boys	No
South	2003	9	No	25	127	1520	boys	No
South	2003	9	No	30	141	1480	boys	No
Midwest	2003	9	Yes	33	144.6	1550	boys	No
South	2003	9	Yes	26	124	1665	boys	No
South	2003	9	No	29.5	135	1600	boys	No
South	2003	9	No	33.9	139	1740	boys	No
South	2003	9	No	24	128	1450	boys	No
South	2003	9	Yes	24.3	128	1470	boys	No
South	2003	9	No	23	128	1400	boys	No
South	2003	9	No	21	121	1440	boys	No
South	2003	9	No	21	120	1470	boys	No
South	2003	9	No	25	137	1352	boys	No
Midwest	2003	9	No	26	134.4	1465	boys	No
Midwest	2003	9	Yes	25	131.7	1470	boys	No
South	2003	9	No	32	132	1870	boys	No
South	2003	9	No	30	142	1520	boys	No
South	2003	9	No	25.2	128	1590	boys	No
South	2003	9	No	30.2	136	1692	boys	No
Midwest	2003	9	No	21.7	135	1250	boys	No
South	2003	9	No	32	132	1900	boys	No
South	2003	9	No	33	136	1850	boys	No
South	2003	9	No	28	130	1730	boys	No
South	2003	9	No	23.5	130	1470	boys	No
South	2003	9	Yes	28	140	1520	boys	No
South	2003	9	Yes	28	140	1520	boys	No
South	2003	9	Yes	39	143	2010	boys	No
South	2003	9	No	30	136	1730	boys	No
South	2003	9	Yes	26	124	1800	boys	No
South	2003	9	No	25	131	1575	boys	No
South	2003	9	Yes	29	137	1665	boys	No
South	2003	9	No	24	132	1500	boys	No
South	2003	9	No	25	124	1760	boys	No
South	2003	9	No	27	136	1600	boys	No
Midwest	2003	9	No	22.5	127	1535	boys	No
South	2003	9	No	32	137	1850	boys	No
South	2003	9	No	27	132	1700	boys	No
South	2003	9	No	27.2	136	1640	boys	No
South	2003	9	No	28.5	132.5	1800	boys	No
South	2003	9	No	26	128	1780	boys	No
South	2003	9	No	26	126	1850	boys	No
South	2003	9	No	25.5	126	1825	boys	No
South	2003	9	No	23	125	1690	boys	No
South	2003	9	Yes	27	144	1520	boys	No
South	2003	9	No	26.9	135	1700	boys	No
South	2003	9	No	35	145	1890	boys	No
South	2003	9	No	27	136	1700	boys	No
South	2003	9	No	26	135	1680	boys	No
South	2003	9	No	30	148	1624	boys	No
South	2003	9	Yes	36	150	1890	boys	No
South	2003	9	No	36	143	2080	boys	No
Midwest	2003	9	Yes	28.1	141.2	1770	boys	No
South	2003	9	Yes	26	131	1880	boys	No
South	2003	9	No	31	143	1885	boys	No
South	2003	9	No	28	138	1850	boys	No
South	2003	9	No	20.6	124	1720	boys	No
South	2003	9	No	27.5	139	1910	boys	No
South	2003	9	Yes	24	150	1565.2	boys	No
South	2003	9	No	26.8	139	1900	boys	No
South	2003	9	No	26	134	1995	boys	No
South	2003	9	No	18	132	1680	boys	No
South	2003	9	Yes	28	135	2350	boys	No
South	2003	9	No	26	131	2480	boys	No
South	2003	9	No	34	140	2800	boys	No
Midwest	2003	10	No	81.1	160	810	boys	Yes
Midwest	2003	10	No	73	152	900	boys	Yes
Midwest	2003	10	Yes	77.6	155.3	1040	boys	Yes
Midwest	2003	10	No	61.2	145.4	936	boys	Yes
Midwest	2003	10	Yes	52	145	640	boys	Yes
Midwest	2003	10	Yes	43.9	131	808	boys	Yes
Midwest	2003	10	Yes	65.6	160.8	795	boys	Yes
Midwest	2003	10	Yes	53.4	141.3	968	boys	Yes
South	2003	10	Yes	59.4	147	1050	boys	Yes
South	2003	10	No	55.5	150	840	boys	Yes
Midwest	2003	10	No	61.7	153.5	1062	boys	Yes
South	2003	10	Yes	42	130	980	boys	Yes
Midwest	2003	10	No	40.4	139.9	560	boys	No
South	2003	10	No	51.2	148	840	boys	Yes
South	2003	10	Yes	62	149	1300	boys	Yes
Midwest	2003	10	No	55	147	1060	boys	Yes
Midwest	2003	10	No	47	140.1	920	boys	Yes
Midwest	2003	10	No	57.6	152.6	1043	boys	Yes
South	2003	10	No	61.2	152.5	1204	boys	Yes
Midwest	2003	10	Yes	48.4	144.4	897	boys	Yes
South	2003	10	No	53	143	1200	boys	Yes
South	2003	10	No	36.7	130	840	boys	Yes
South	2003	10	No	52.2	147	1100	boys	Yes
South	2003	10	No	41.5	139	845	boys	Yes
Midwest	2003	10	No	58.6	159	1041	boys	Yes
South	2003	10	No	51.1	149	1040	boys	Yes
Midwest	2003	10	Yes	42.3	136.4	1012	boys	Yes
Midwest	2003	10	Yes	47.5	150.2	868	boys	No
South	2003	10	No	52.5	150	1100	boys	Yes
Midwest	2003	10	Yes	50	156	820	boys	No
South	2003	10	No	55.5	145	1410	boys	Yes
Midwest	2003	10	No	52.3	150.8	1069	boys	Yes
Midwest	2003	10	Yes	55.4	157.5	1003	boys	Yes
Midwest	2003	10	No	43.6	140	1000	boys	Yes
Midwest	2003	10	No	42.4	141.9	892	boys	No
South	2003	10	No	47.3	135	1410	boys	Yes
Midwest	2003	10	Yes	48.3	146.2	1074	boys	Yes
South	2003	10	No	54	145	1392	boys	Yes
South	2003	10	No	41.6	155	560	boys	No
South	2003	10	Yes	53	144	1400	boys	Yes
Midwest	2003	10	No	47.2	145.4	1080	boys	Yes
South	2003	10	No	38.3	142	770	boys	No
South	2003	10	Yes	65	161	1410	boys	Yes
Midwest	2003	10	No	46.8	145.4	1133	boys	Yes
South	2003	10	Yes	44	140	1170	boys	Yes
South	2003	10	Yes	43.4	142	1080	boys	Yes
South	2003	10	No	43	143	1040	boys	No
South	2003	10	No	32	135	700	boys	No
South	2003	10	No	46	143	1200	boys	Yes
Midwest	2003	10	No	43.2	144	1040	boys	No
Midwest	2003	10	No	45.1	147	1055	boys	No
South	2003	10	No	48.1	151	1080	boys	No
South	2003	10	No	46	147	1100	boys	No
Midwest	2003	10	Yes	40	140	1030	boys	No
South	2003	10	No	44.5	143	1178	boys	Yes
Midwest	2003	10	No	36.7	140.3	875	boys	No
South	2003	10	No	59.4	158	1400	boys	Yes
Midwest	2003	10	No	45.5	148.2	1095	boys	No
South	2003	10	No	41.6	142.5	1080	boys	No
Midwest	2003	10	No	29.5	133	700	boys	No
South	2003	10	No	48	147	1260	boys	Yes
South	2003	10	No	36	134	1050	boys	No
South	2003	10	No	40	148	880	boys	No
South	2003	10	No	45	151	1032	boys	No
South	2003	10	No	31.4	133	841	boys	No
South	2003	10	No	59	153	1600	boys	Yes
South	2003	10	No	55	157	1325	boys	Yes
South	2003	10	No	29	127	900	boys	No
South	2003	10	No	41	141	1176	boys	No
Midwest	2003	10	Yes	41.4	146.6	1040	boys	No
South	2003	10	Yes	50	148	1400	boys	Yes
Midwest	2003	10	No	47.9	148.6	1290	boys	Yes
Midwest	2003	10	Yes	42	146.1	1095	boys	No
South	2003	10	No	34.4	142	840	boys	No
South	2003	10	Yes	40	141	1150	boys	No
South	2003	10	No	37.9	141.5	1040	boys	No
South	2003	10	Yes	43.8	138	1470	boys	Yes
Midwest	2003	10	Yes	39.8	142.5	1130	boys	No
Midwest	2003	10	Yes	44.6	145.6	1280	boys	No
South	2003	10	Yes	39	139	1200	boys	No
Midwest	2003	10	Yes	45.4	150.6	1184	boys	No
Midwest	2003	10	Yes	38.6	136.7	1254	boys	No
South	2003	10	Yes	39	141	1150	boys	No
South	2003	10	Yes	35.2	134.1	1161	boys	No
Midwest	2003	10	Yes	38.2	146.6	980	boys	No
South	2003	10	No	35.7	137	1110	boys	No
South	2003	10	No	39	144	1090	boys	No
South	2003	10	No	42	140	1360	boys	Yes
South	2003	10	No	34.6	140	981	boys	No
South	2003	10	Yes	39	144	1100	boys	No
Midwest	2003	10	Yes	40.5	144.7	1155	boys	No
Midwest	2003	10	No	38.6	148.4	977	boys	No
Midwest	2003	10	Yes	45.4	151.7	1200	boys	No
Midwest	2003	10	No	42.5	149	1145	boys	No
Midwest	2003	10	No	41.1	145.6	1170	boys	No
Midwest	2003	10	No	33	135	1042	boys	No
South	2003	10	Yes	43	145	1280	boys	No
South	2003	10	No	30	132	960	boys	No
South	2003	10	No	41.3	143	1260	boys	No
South	2003	10	No	35	138	1080	boys	No
South	2003	10	No	48	148	1440	boys	Yes
South	2003	10	No	50	153	1392	boys	No
South	2003	10	Yes	45	145	1400	boys	Yes
Midwest	2003	10	Yes	38.7	141.5	1200	boys	No
Midwest	2003	10	Yes	34.5	135.5	1155	boys	No
Midwest	2003	10	No	33.9	139	1030	boys	No
Midwest	2003	10	No	26	128.8	848	boys	No
South	2003	10	No	42	143.5	1325	boys	No
South	2003	10	No	35	139	1100	boys	No
South	2003	10	Yes	39	143	1200	boys	No
South	2003	10	Yes	46	141	1610	boys	Yes
South	2003	10	Yes	42	143	1350	boys	No
South	2003	10	Yes	45	150	1300	boys	No
Midwest	2003	10	No	36	142	1092	boys	No
South	2003	10	Yes	40	141	1330	boys	No
Midwest	2003	10	No	39.3	143.3	1245	boys	No
Midwest	2003	10	Yes	30.1	136.2	960	boys	No
Midwest	2003	10	Yes	33	134.4	1170	boys	No
Midwest	2003	10	No	35	142	1080	boys	No
South	2003	10	Yes	30	131	1100	boys	No
Midwest	2003	10	No	34.4	137	1195	boys	No
South	2003	10	Yes	39	139	1390	boys	No
South	2003	10	Yes	37	143	1180	boys	No
South	2003	10	Yes	37	147	1085	boys	No
South	2003	10	Yes	33	137	1140	boys	No
Midwest	2003	10	Yes	34	141.5	1080	boys	No
South	2003	10	No	31.8	132	1210	boys	No
South	2003	10	No	30.2	132	1120	boys	No
South	2003	10	No	50	148	1673	boys	Yes
South	2003	10	No	46	146	1550	boys	Yes
South	2003	10	Yes	44	148	1400	boys	No
South	2003	10	No	38.2	138	1400	boys	No
South	2003	10	Yes	42	144	1420	boys	No
South	2003	10	No	35.5	141	1180	boys	No
South	2003	10	No	28	134	953	boys	No
South	2003	10	No	40.5	144	1350	boys	No
South	2003	10	Yes	38	144	1230	boys	No
South	2003	10	No	32.5	133	1235	boys	No
Midwest	2003	10	No	41.8	146	1360	boys	No
South	2003	10	Yes	38.6	146	1210	boys	No
Midwest	2003	10	No	27	124.6	1140	boys	No
South	2003	10	No	38.3	140	1360	boys	No
Midwest	2003	10	No	32	139.6	1050	boys	No
Midwest	2003	10	Yes	37.2	143.8	1212	boys	No
South	2003	10	No	54	161	1520	boys	No
Midwest	2003	10	No	32.2	141.7	1040	boys	No
Midwest	2003	10	Yes	30.7	143.1	936	boys	No
Midwest	2003	10	Yes	32.8	140.1	1110	boys	No
South	2003	10	No	35	141	1200	boys	No
South	2003	10	No	35	141	1200	boys	No
South	2003	10	Yes	38	141	1357	boys	No
South	2003	10	No	39.8	147	1292	boys	No
South	2003	10	Yes	38	145	1260	boys	No
Midwest	2003	10	Yes	38.6	142	1375	boys	No
South	2003	10	Yes	38	143	1320	boys	No
South	2003	10	No	39	143	1370	boys	No
South	2003	10	No	44	134	1920	boys	Yes
South	2003	10	No	38	146	1250	boys	No
Midwest	2003	10	Yes	33.3	138.7	1200	boys	No
South	2003	10	No	40	148	1298	boys	No
Midwest	2003	10	Yes	35.5	141.9	1235	boys	No
South	2003	10	No	27	125	1200	boys	No
Midwest	2003	10	No	32.4	140.1	1130	boys	No
South	2003	10	Yes	38	141	1400	boys	No
South	2003	10	No	38	141	1400	boys	No
Midwest	2003	10	Yes	42.5	146.5	1470	boys	No
South	2003	10	No	46	145	1680	boys	Yes
South	2003	10	No	34	141	1200	boys	No
Midwest	2003	10	Yes	42.9	149.8	1405	boys	No
South	2003	10	No	30.3	131	1260	boys	No
South	2003	10	No	38.4	142	1400	boys	No
South	2003	10	No	36	131	1600	boys	No
South	2003	10	No	31	132	1280	boys	No
Midwest	2003	10	No	43.1	152.1	1365	boys	No
Midwest	2003	10	No	38.6	146.2	1310	boys	No
South	2003	10	Yes	39	142	1440	boys	No
South	2003	10	No	44	145	1600	boys	No
South	2003	10	No	37	140	1400	boys	No
Midwest	2003	10	No	38.7	148.6	1266	boys	No
Midwest	2003	10	No	36.6	154.3	1053	boys	No
Midwest	2003	10	No	36.1	147.1	1185	boys	No
Midwest	2003	10	No	27.1	129	1145	boys	No
South	2003	10	No	32.8	137.5	1253	boys	No
South	2003	10	No	30	137	1120	boys	No
Midwest	2003	10	Yes	36	144.7	1243	boys	No
Midwest	2003	10	No	37.3	147	1250	boys	No
South	2003	10	No	33	136	1310	boys	No
Midwest	2003	10	No	34.2	142.8	1205	boys	No
South	2003	10	No	30	136	1150	boys	No
South	2003	10	Yes	42	154	1300	boys	No
Midwest	2003	10	No	31.4	138.2	1173	boys	No
Midwest	2003	10	No	35.2	140.7	1308	boys	No
South	2003	10	No	35	147	1152	boys	No
South	2003	10	No	35.5	138	1401	boys	No
South	2003	10	No	35.5	141	1325	boys	No
Midwest	2003	10	No	37.6	144.2	1350	boys	No
South	2003	10	Yes	41	141	1610	boys	No
Midwest	2003	10	Yes	43.4	154.5	1375	boys	No
South	2003	10	No	29.5	134	1200	boys	No
Midwest	2003	10	Yes	33.9	140.9	1268	boys	No
Midwest	2003	10	Yes	33.7	143.7	1194	boys	No
South	2003	10	No	35	136	1458	boys	No
Midwest	2003	10	No	30.6	139.1	1146	boys	No
South	2003	10	No	31	138	1200	boys	No
South	2003	10	No	36	142	1360	boys	No
South	2003	10	No	37	145	1335	boys	No
Midwest	2003	10	Yes	37.6	149.9	1248	boys	No
South	2003	10	No	35	139	1392	boys	No
South	2003	10	No	31	138	1210	boys	No
South	2003	10	No	35	139	1400	boys	No
South	2003	10	No	34	137	1400	boys	No
South	2003	10	No	40	153	1298	boys	No
Midwest	2003	10	No	30	137.1	1195	boys	No
South	2003	10	Yes	34	141	1310	boys	No
South	2003	10	No	32	131	1470	boys	No
South	2003	10	Yes	35	147	1225	boys	No
Midwest	2003	10	Yes	25.6	131	1100	boys	No
South	2003	10	No	32	132	1450	boys	No
Midwest	2003	10	No	35.2	144.3	1312	boys	No
South	2003	10	No	39	146	1453	boys	No
Midwest	2003	10	No	33.6	141.2	1308	boys	No
South	2003	10	No	28.6	133	1240	boys	No
South	2003	10	No	33	130.5	1565	boys	No
Midwest	2003	10	No	27.5	138.5	1058	boys	No
Midwest	2003	10	Yes	33.5	140.2	1331	boys	No
South	2003	10	Yes	32	136	1360	boys	No
South	2003	10	Yes	30.7	131.3	1415	boys	No
Midwest	2003	10	No	33.7	146.7	1200	boys	No
South	2003	10	No	36	149	1258	boys	No
Midwest	2003	10	Yes	27.5	132.8	1200	boys	No
South	2003	10	Yes	46	150	1690	boys	No
Midwest	2003	10	Yes	31.9	143.1	1209	boys	No
South	2003	10	Yes	34	142	1340	boys	No
South	2003	10	Yes	29	130	1370	boys	No
South	2003	10	Yes	33	130	1610	boys	No
Midwest	2003	10	No	32.6	142	1275	boys	No
South	2003	10	Yes	36	149	1280	boys	No
Midwest	2003	10	No	37.3	150	1320	boys	No
South	2003	10	No	34	140	1400	boys	No
South	2003	10	No	33.5	139	1400	boys	No
South	2003	10	No	36	138	1560	boys	No
Midwest	2003	10	Yes	27.9	134.3	1215	boys	No
South	2003	10	No	35	140	1460	boys	No
Midwest	2003	10	Yes	30.3	137	1290	boys	No
South	2003	10	No	26.8	131	1238	boys	No
Midwest	2003	10	Yes	39.3	144.2	1570	boys	No
South	2003	10	No	34	149	1210	boys	No
South	2003	10	No	31.4	135.5	1390	boys	No
South	2003	10	No	40	150	1458	boys	No
South	2003	10	Yes	30	137	1280	boys	No
South	2003	10	No	31	134	1410	boys	No
South	2003	10	No	35	149	1260	boys	No
South	2003	10	Yes	30	138	1260	boys	No
South	2003	10	No	25	140	960	boys	No
South	2003	10	Yes	31	132	1470	boys	No
Midwest	2003	10	Yes	36.1	143.8	1440	boys	No
South	2003	10	No	29	132	1360	boys	No
South	2003	10	Yes	30	134	1370	boys	No
South	2003	10	No	35	143	1412	boys	No
South	2003	10	Yes	28	130	1358	boys	No
South	2003	10	No	30.5	147	1112	boys	No
South	2003	10	Yes	28	130	1360	boys	No
South	2003	10	No	34	140	1440	boys	No
Midwest	2003	10	No	32.8	139.2	1400	boys	No
South	2003	10	No	35.2	146	1360	boys	No
South	2003	10	No	31.1	134.5	1430	boys	No
Midwest	2003	10	No	33.3	138.5	1447	boys	No
South	2003	10	Yes	39	146	1542	boys	No
South	2003	10	No	34	142	1400	boys	No
South	2003	10	No	30	135	1360	boys	No
Midwest	2003	10	Yes	32.4	141.8	1326	boys	No
South	2003	10	Yes	33	136	1500	boys	No
South	2003	10	Yes	26	127	1330	boys	No
Midwest	2003	10	Yes	32.2	141.6	1326	boys	No
South	2003	10	Yes	33	137	1485	boys	No
South	2003	10	Yes	31	140	1310	boys	No
Midwest	2003	10	Yes	33.6	148.7	1248	boys	No
South	2003	10	Yes	36	144	1470	boys	No
South	2003	10	No	35	140	1520	boys	No
South	2003	10	No	34	138	1520	boys	No
South	2003	10	No	35.5	144	1450	boys	No
South	2003	10	No	35	140	1525	boys	No
South	2003	10	Yes	35	141	1500	boys	No
Midwest	2003	10	Yes	24.9	131.2	1185	boys	No
South	2003	10	No	23	130	1100	boys	No
Midwest	2003	10	No	30.5	135.8	1400	boys	No
Midwest	2003	10	No	33.9	149.5	1265	boys	No
South	2003	10	Yes	30.3	133	1470	boys	No
South	2003	10	No	35	141	1520	boys	No
South	2003	10	No	24	129	1200	boys	No
Midwest	2003	10	Yes	30	141	1270	boys	No
South	2003	10	No	26	130	1300	boys	No
South	2003	10	No	27.1	130	1370	boys	No
South	2003	10	No	28	137	1260	boys	No
South	2003	10	No	32	136	1500	boys	No
South	2003	10	No	35.5	144.5	1470	boys	No
South	2003	10	No	25	136	1120	boys	No
South	2003	10	No	31	136	1450	boys	No
South	2003	10	No	32	146	1280	boys	No
Midwest	2003	10	No	34.3	140.5	1520	boys	No
South	2003	10	No	29	128.5	1540	boys	No
South	2003	10	No	40	149	1587	boys	No
South	2003	10	No	34	137	1600	boys	No
South	2003	10	No	28	137	1280	boys	No
South	2003	10	No	33	139	1500	boys	No
South	2003	10	Yes	33	139	1500	boys	No
Midwest	2003	10	No	32.8	142.8	1400	boys	No
South	2003	10	No	30	135	1440	boys	No
South	2003	10	No	33.8	138	1570	boys	No
Midwest	2003	10	Yes	33.7	144.7	1404	boys	No
South	2003	10	No	26	136	1200	boys	No
South	2003	10	No	34.3	138	1600	boys	No
South	2003	10	Yes	34	148	1350	boys	No
South	2003	10	Yes	34.4	148.5	1360	boys	No
South	2003	10	No	36.5	145	1540	boys	No
South	2003	10	Yes	38	142	1690	boys	No
South	2003	10	No	32.5	135	1590	boys	No
Southeas	2003	10	Yes	33	143	1420	boys	No
Midwest	2003	10	Yes	33.7	143	1463	boys	No
South	2003	10	No	33	140	1500	boys	No
South	2003	10	No	47	154	1800	boys	No
South	2003	10	Yes	32	144	1360	boys	No
South	2003	10	Yes	31	137	1470	boys	No
Midwest	2003	10	Yes	35.1	148.7	1409	boys	No
South	2003	10	No	40	146	1700	boys	No
South	2003	10	Yes	29	126	1650	boys	No
South	2003	10	No	44	154	1680	boys	No
South	2003	10	No	39	145	1680	boys	No
South	2003	10	Yes	30	140	1360	boys	No
South	2003	10	Yes	36	137	1750	boys	No
South	2003	10	Yes	28.7	137	1360	boys	No
South	2003	10	Yes	30	137	1430	boys	No
Midwest	2003	10	No	31.9	137.2	1530	boys	No
South	2003	10	No	33	140	1520	boys	No
South	2003	10	No	40	140	1880	boys	No
South	2003	10	No	40.3	148	1680	boys	No
South	2003	10	No	29.7	135	1470	boys	No
South	2003	10	No	31	137	1500	boys	No
South	2003	10	No	31.3	139	1470	boys	No
Midwest	2003	10	Yes	31.5	137	1530	boys	No
South	2003	10	No	31	145	1325	boys	No
Midwest	2003	10	No	32.2	141.4	1465	boys	No
South	2003	10	No	35	145	1520	boys	No
South	2003	10	No	29	135	1450	boys	No
South	2003	10	No	29	135	1456	boys	No
South	2003	10	No	28	131	1500	boys	No
South	2003	10	No	30.5	138	1470	boys	No
South	2003	10	No	35	146	1512	boys	No
South	2003	10	No	34.5	145	1514	boys	No
Midwest	2003	10	No	31.8	134.6	1630	boys	No
South	2003	10	No	34	140	1610	boys	No
South	2003	10	Yes	41	146	1800	boys	No
South	2003	10	No	34	138	1665	boys	No
South	2003	10	No	33	144	1470	boys	No
South	2003	10	No	37.5	142.5	1730	boys	No
Midwest	2003	10	Yes	30.1	139	1440	boys	No
South	2003	10	Yes	24	133	1240	boys	No
Midwest	2003	10	Yes	31.9	155.4	1206	boys	No
South	2003	10	No	24.5	131	1314	boys	No
South	2003	10	No	27.5	126.5	1610	boys	No
South	2003	10	No	38	142	1780	boys	No
Midwest	2003	10	No	28.8	140.2	1359	boys	No
South	2003	10	No	30	136	1520	boys	No
South	2003	10	No	33	139	1610	boys	No
South	2003	10	No	34.5	142.5	1605	boys	No
South	2003	10	No	35	153	1400	boys	No
South	2003	10	No	25	136	1260	boys	No
South	2003	10	No	25	130	1390	boys	No
Midwest	2003	10	Yes	35.2	157.7	1326	boys	No
South	2003	10	No	24	127	1400	boys	No
South	2003	10	No	28	135	1450	boys	No
Midwest	2003	10	Yes	39.2	148	1705	boys	No
South	2003	10	No	39	150	1650	boys	No
South	2003	10	Yes	26	122	1665	boys	No
Midwest	2003	10	Yes	27.9	131.9	1521	boys	No
South	2003	10	No	32	138	1600	boys	No
South	2003	10	Yes	31	132	1700	boys	No
South	2003	10	Yes	39.5	147	1750	boys	No
South	2003	10	No	31.2	138	1561	boys	No
South	2003	10	No	31	134	1650	boys	No
South	2003	10	Yes	28	133	1510	boys	No
South	2003	10	No	31	140	1509	boys	No
South	2003	10	Yes	35	142	1665	boys	No
South	2003	10	No	29	134	1550	boys	No
South	2003	10	Yes	34	137	1750	boys	No
South	2003	10	No	34	148	1490	boys	No
South	2003	10	No	23	135	1200	boys	No
South	2003	10	Yes	36	147	1610	boys	No
South	2003	10	Yes	40	151	1700	boys	No
South	2003	10	No	34.7	141	1700	boys	No
South	2003	10	No	35	146	1600	boys	No
South	2003	10	No	35	146	1600	boys	No
South	2003	10	No	30.4	130	1760	boys	No
Midwest	2003	10	No	26.5	132.7	1465	boys	No
Midwest	2003	10	No	26.7	131	1520	boys	No
Midwest	2003	10	Yes	37.2	146	1715	boys	No
South	2003	10	No	29.8	132	1680	boys	No
South	2003	10	Yes	34	135	1840	boys	No
South	2003	10	No	36	144	1710	boys	No
South	2003	10	No	35.6	148	1603	boys	No
South	2003	10	No	25.2	127	1540	boys	No
South	2003	10	No	40	148	1806	boys	No
Midwest	2003	10	No	28.7	139	1465	boys	No
South	2003	10	Yes	27	136	1440	boys	No
South	2003	10	Yes	35	137	1850	boys	No
South	2003	10	No	24	136	1280	boys	No
South	2003	10	Yes	32	137	1700	boys	No
South	2003	10	No	27.7	133.5	1550	boys	No
South	2003	10	Yes	31	138	1626	boys	No
South	2003	10	No	35.8	141	1800	boys	No
South	2003	10	Yes	28.9	136	1565	boys	No
Midwest	2003	10	Yes	27.1	129.5	1630	boys	No
Midwest	2003	10	Yes	27.1	134	1535	boys	No
Midwest	2003	10	No	30.2	140	1570	boys	No
Midwest	2003	10	No	27.3	135.9	1507	boys	No
South	2003	10	Yes	26	130	1570	boys	No
Midwest	2003	10	Yes	26.7	134.7	1510	boys	No
South	2003	10	No	30.3	130	1840	boys	No
South	2003	10	No	32.2	137	1770	boys	No
South	2003	10	No	30.8	137	1700	boys	No
Midwest	2003	10	Yes	26.8	129.8	1650	boys	No
South	2003	10	No	31	150	1440	boys	No
South	2003	10	No	28	135	1600	boys	No
South	2003	10	Yes	34	140	1800	boys	No
South	2003	10	No	32	139	1725	boys	No
South	2003	10	No	38	148	1806	boys	No
South	2003	10	Yes	34	141	1783	boys	No
South	2003	10	No	29	137	1620	boys	No
South	2003	10	No	29	134	1695	boys	No
South	2003	10	No	36.5	148	1750	boys	No
South	2003	10	No	26	129	1650	boys	No
Midwest	2003	10	No	29.4	143	1530	boys	No
South	2003	10	No	34	138	1880	boys	No
South	2003	10	No	32	142	1690	boys	No
South	2003	10	No	30	137	1711	boys	No
South	2003	10	No	22	122	1590	boys	No
South	2003	10	No	25.6	134	1540	boys	No
South	2003	10	Yes	38	147	1880	boys	No
Midwest	2003	10	Yes	24.8	131.6	1560	boys	No
South	2003	10	Yes	28	140	1560	boys	No
South	2003	10	Yes	31	135	1850	boys	No
South	2003	10	No	34.7	146	1780	boys	No
South	2003	10	Yes	30	144	1600	boys	No
South	2003	10	No	28	135	1700	boys	No
South	2003	10	No	34	140	1900	boys	No
South	2003	10	Yes	30	129	1970	boys	No
South	2003	10	No	24	126	1680	boys	No
South	2003	10	Yes	30	141	1680	boys	No
South	2003	10	No	33	137	1931	boys	No
South	2003	10	Yes	30	137	1780	boys	No
South	2003	10	Yes	32	143	1750	boys	No
Midwest	2003	10	No	28.6	134.8	1760	boys	No
Midwest	2003	10	Yes	32.5	149.6	1638	boys	No
South	2003	10	No	30.5	142	1704	boys	No
South	2003	10	No	30	142	1680	boys	No
South	2003	10	No	30	137	1800	boys	No
South	2003	10	No	27	130	1800	boys	No
South	2003	10	Yes	37	144	2000	boys	No
South	2003	10	Yes	33.2	141	1890	boys	No
South	2003	10	No	26	130	1760	boys	No
South	2003	10	No	31	135	1930	boys	No
South	2003	10	No	26	132	1730	boys	No
South	2003	10	Yes	31	142	1808	boys	No
South	2003	10	No	29	138	1800	boys	No
South	2003	10	No	26	137	1710	boys	No
South	2003	10	Yes	25	127	1880	boys	No
South	2003	10	No	32.1	149	1780	boys	No
South	2003	10	No	29.6	133	2010	boys	No
South	2003	10	No	27	128	2000	boys	No
South	2003	10	No	24	129	1800	boys	No
South	2003	10	No	34	140	2100	boys	No
South	2003	10	No	30	138	1972	boys	No
South	2003	10	No	26	131	2000	boys	No
South	2003	10	No	25	137	1856	boys	No
South	2003	10	No	34	147	2100	boys	No
South	2003	10	Yes	35	140	2350	boys	No
South	2003	10	No	30	142	2088	boys	No
South	2003	10	No	36	148	2360	boys	No
South	2003	10	No	33	152	2200	boys	No
South	2003	10	No	29	138	2300	boys	No
South	2003	10	No	41	155	2500	boys	No
South	2003	10	No	31	139	2400	boys	No
South	2003	10	No	31	148	2260	boys	No
South	2003	10	No	30	141	2400	boys	No
South	2003	11	No	83.9	158	635	boys	Yes
Midwest	2003	11	No	63.5	149	760	boys	Yes
South	2003	11	No	77	159	1100	boys	Yes
South	2003	11	No	65	144	1200	boys	Yes
South	2003	11	No	66	149	1100	boys	Yes
South	2003	11	No	54	150	630	boys	Yes
South	2003	11	No	63	152	970	boys	Yes
South	2003	11	No	60	156	720	boys	Yes
South	2003	11	No	68	156	1087	boys	Yes
Midwest	2003	11	No	59.3	145.7	1100	boys	Yes
South	2003	11	No	54.5	143	980	boys	Yes
South	2003	11	Yes	79	166	1200	boys	Yes
South	2003	11	Yes	58	144	1180	boys	Yes
South	2003	11	No	62	146	1300	boys	Yes
Midwest	2003	11	No	68.8	161	1057	boys	Yes
Midwest	2003	11	No	55	145.3	1047	boys	Yes
South	2003	11	Yes	51	137	1190	boys	Yes
Midwest	2003	11	Yes	59.1	147.5	1190	boys	Yes
South	2003	11	No	55.6	145	1150	boys	Yes
South	2003	11	Yes	61	149	1259	boys	Yes
Midwest	2003	11	Yes	59.2	154.4	1024	boys	Yes
South	2003	11	No	60	148	1310	boys	Yes
South	2003	11	Yes	61	154.5	1150	boys	Yes
South	2003	11	Yes	57	152	1100	boys	Yes
South	2003	11	No	61	156	1145	boys	Yes
South	2003	11	Yes	41	142	680	boys	No
South	2003	11	No	62	159	1160	boys	Yes
Midwest	2003	11	Yes	55	149.8	1160	boys	Yes
South	2003	11	Yes	64	158	1280	boys	Yes
South	2003	11	No	64	156	1358	boys	Yes
South	2003	11	Yes	65	157	1400	boys	Yes
South	2003	11	No	70.6	158	1600	boys	Yes
South	2003	11	No	58	150	1360	boys	Yes
South	2003	11	No	38	134	900	boys	No
South	2003	11	Yes	47.5	152	840	boys	No
South	2003	11	No	51.5	145	1250	boys	Yes
Midwest	2003	11	Yes	52.5	148.9	1190	boys	Yes
South	2003	11	No	56	158	1106	boys	No
South	2003	11	No	51.4	149	1206	boys	Yes
South	2003	11	No	45	141	1170	boys	Yes
South	2003	11	No	59	162	1159	boys	No
South	2003	11	Yes	37	140	800	boys	No
South	2003	11	No	50.1	146	1278	boys	Yes
[truncated: 83,069 more rows]
